# Supplementary material for: PRDM16 co-operates with LHX2 to shape the human brain
Source: Oxf Open Neurosci. 2024 Jan 24;3:kvae001. doi: 10.1093/oons/kvae001 (PMC10914218; doi:10.1093/oons/kvae001)
Supplement: Web_Material_kvae001 [file web_material_kvae001.zip]

Archive with 3 entries (3 files):
- Reviewers comments - Supplementary Material - OXFNSC-2023-011.R2.docx
- Supplementary figures_revised.pdf
- Supplementary tables.xlsx
