# Supplementary material for: PRDM16 co-operates with LHX2 to shape the human brain
Source: Oxf Open Neurosci. 2024 Jan 24;3:kvae001. doi: 10.1093/oons/kvae001 (PMC10914218; doi:10.1093/oons/kvae001)
Supplement: Web_Material_kvae001 [file web_material_kvae001.zip › Supplementary tables.xlsx]

## Sheet: Table S1
	Mutant_Control.baseMean	Mutant_Control.log2FoldChange	Mutant_Control.pvalue	Mutant_Control.padj	Mutant_Control.padj_corrected	Mutant_Control.pass	Mutant_Control.Direction
AACSP1	34.0249	-3.75591	1.7105e-12	4.24528e-11	FALSE	yes	down
ACOT9	959.31	-1.12297	7.66582e-16	3.23561e-14	FALSE	yes	down
ACOXL	47.8875	-1.62113	9.41793e-07	8.45268e-06	FALSE	yes	down
ACSM3	96.3868	-2.70858	7.48468e-12	1.67399e-10	FALSE	yes	down
ABCB1	69.1883	3.12715	3.63941e-16	1.60945e-14	FALSE	yes	up
AADAC	22.4526	-7.91217	1.00628e-09	1.57914e-08	FALSE	yes	down
A1CF	16.9371	-2.26009	0.00325804	0.0115621	FALSE	yes	down
ACP3	126.975	-5.07587	0.0135652	0.0380662	FALSE	yes	down
ABCC9	56.1651	1.34199	2.70475e-05	0.000172838	FALSE	yes	up
ABCA17P	52.8371	2.20461	8.36429e-10	1.33076e-08	FALSE	yes	up
ABCB4	82.0981	1.05857	0.000842453	0.00359957	FALSE	yes	up
ABHD12B	59.4484	-3.34459	1.16057e-15	4.75478e-14	FALSE	yes	down
ACADL	38.2847	1.61993	0.00290747	0.0105062	FALSE	yes	up
A2ML1	16.7312	-1.73709	0.0018534	0.00714819	FALSE	yes	down
AADACL3	53.4175	-9.16204	5.68436e-13	1.5235e-11	FALSE	yes	down
ABI3	15.6894	-3.66991	1.71738e-05	0.00011535	FALSE	yes	down
ABCA4	51.0513	-2.34145	4.56226e-05	0.000274412	FALSE	yes	down
ABCC8	224.001	1.48266	8.77041e-06	6.31119e-05	FALSE	yes	up
ABCA5	436.41	1.34021	4.63706e-15	1.71211e-13	FALSE	yes	up
A4GALT	79.3252	-1.29895	0.00185074	0.00714253	FALSE	yes	down
ABCA13	91.0444	2.52037	1.44653e-09	2.21105e-08	FALSE	yes	up
ABLIM3	256.5	1.55919	1.10361e-11	2.39933e-10	FALSE	yes	up
ABCA3	2488.13	1.22754	6.32331e-24	8.72617e-22	FALSE	yes	up
A2M-AS1	303.479	1.06329	1.48385e-08	1.92485e-07	FALSE	yes	up
AACS	976.941	-1.04381	6.3712e-13	1.68898e-11	FALSE	yes	down
ACP5	32.0887	-1.65741	0.00156195	0.00618235	FALSE	yes	down
ACAN	292.238	-1.16148	0.000616806	0.00273951	FALSE	yes	down
ABCG2	51.2038	-4.7716	1.84432e-15	7.29407e-14	FALSE	yes	down
AATK	473.689	1.21391	2.19829e-09	3.26272e-08	FALSE	yes	up
ABCC13	2.62051	-4.80604	0.018132	0.0484099	FALSE	no	down
ABCC2	714.873	1.02725	0.00191556	0.00733781	FALSE	yes	up
ABLIM2	121.397	1.28345	8.81416e-09	1.1828e-07	FALSE	yes	up
ACTA1	128.58	-4.13317	1.17379e-13	3.49231e-12	FALSE	yes	down
ACTA2	103.013	-2.21039	9.96688e-08	1.10003e-06	FALSE	yes	down
ACTC1	841.43	-4.46752	1.25819e-71	3.49742e-68	FALSE	yes	down
ACTL6B	476.479	1.05177	7.82032e-16	3.29367e-14	FALSE	yes	up
ACTN1	2591.63	-1.09361	9.29157e-28	2.10227e-25	FALSE	yes	down
ACTN3	314.307	-1.82862	8.81211e-07	7.96775e-06	FALSE	yes	down
ACTR3C	356.555	2.24443	5.18359e-14	1.61898e-12	FALSE	yes	up
ACVRL1	59.4437	-2.22347	1.5428e-05	0.000104744	FALSE	yes	down
ADA	315.253	-1.62471	5.54766e-20	4.44224e-18	FALSE	yes	down
ADAM11	3257.76	2.4657	3.10321e-06	2.49823e-05	FALSE	yes	up
ADAM12	632.923	-1.48366	6.96892e-08	7.88838e-07	FALSE	yes	down
ADAM33	742.479	-2.20539	0.000172479	0.000897137	FALSE	yes	down
ADAM3A	5.06193	-3.86418	0.00671477	0.0211792	FALSE	yes	down
ADAMTS1	1955.8	-3.39878	1.39139e-07	1.49002e-06	FALSE	yes	down
ADAMTS12	837.472	-1.84455	1.24319e-21	1.24051e-19	FALSE	yes	down
ADAMTS14	77.0723	-3.17405	1.67366e-08	2.13828e-07	FALSE	yes	down
ADAMTS18	849.806	1.33924	9.27028e-08	1.03311e-06	FALSE	yes	up
ADAMTS19-AS1	18.2499	1.1836	0.0187613	0.0498168	FALSE	yes	up
ADAMTS5	257.678	1.21523	6.80914e-07	6.2882e-06	FALSE	yes	up
ADAMTS9	2277.94	-2.28834	8.05253e-11	1.52123e-09	FALSE	yes	down
ADAMTSL3	117.139	-1.57671	0.000720871	0.00313726	FALSE	yes	down
ADAMTSL4	182.719	-1.94628	1.95014e-17	1.01677e-15	FALSE	yes	down
ADAMTSL5	43.795	-1.97617	2.05947e-06	1.71988e-05	FALSE	yes	down
ADARB1	1591.74	1.0614	1.27978e-15	5.22053e-14	FALSE	yes	up
ADCY10	11.9643	-2.82901	0.00055742	0.00251004	FALSE	yes	down
ADCY4	57.6742	-1.60182	0.00149121	0.00593616	FALSE	yes	down
ADCYAP1	592.404	1.21621	1.54099e-17	8.1925e-16	FALSE	yes	up
ADGRA2	1782.16	-2.0078	0.00018429	0.000948092	FALSE	yes	down
ADGRB3	363.303	1.08534	3.27366e-07	3.19773e-06	FALSE	yes	up
ADGRE2	7.25918	-3.26812	0.00216487	0.00812577	FALSE	yes	down
ADGRE5	191.689	-1.53183	4.65735e-07	4.44447e-06	FALSE	yes	down
ADGRF3	50.8994	1.30835	5.2743e-05	0.000312697	FALSE	yes	up
ADGRF5	45.5726	-1.8775	0.00190071	0.00729467	FALSE	yes	down
ADGRG5	7.11894	-3.00207	0.0185794	0.0494349	FALSE	yes	down
ADGRG6	510.44	1.12503	7.61888e-06	5.56279e-05	FALSE	yes	up
ADGRL3	3767.99	1.05358	1.26566e-07	1.36817e-06	FALSE	yes	up
ADGRL4	32.2277	-2.10046	0.00198324	0.00755626	FALSE	yes	down
ADHFE1	120.063	1.05648	0.00865287	0.0262255	FALSE	yes	up
ADM	104.21	-2.61204	0.00965527	0.0287442	FALSE	yes	down
ADM2	112.103	-1.82977	2.98861e-10	5.11904e-09	FALSE	yes	down
ADM5	120.305	1.19134	0.0070829	0.0221859	FALSE	yes	up
ADORA1	158.435	-1.2179	2.50893e-05	0.000161652	FALSE	yes	down
ADORA2B	151.809	-1.09102	1.54853e-06	1.32387e-05	FALSE	yes	down
ADRA1A	59.5975	1.4762	0.000613986	0.00272948	FALSE	yes	up
ADRA1D	22.0421	-2.10176	8.59148e-05	0.000481351	FALSE	yes	down
ADRB1	13.0259	3.00979	6.3106e-05	0.00036742	FALSE	yes	up
ADRB3	74.8608	-4.47163	0.00400136	0.0137365	FALSE	yes	down
ADTRP	23.8967	-3.10284	1.65705e-06	1.40983e-05	FALSE	yes	down
AEN	524.535	-1.77647	1.53407e-20	1.32666e-18	FALSE	yes	down
AFP	2045.12	-5.1535	4.3908e-05	0.000265495	FALSE	yes	down
AGA	444.505	1.00322	2.18092e-08	2.74136e-07	FALSE	yes	up
AGAP2	669.783	1.03688	9.29437e-06	6.63669e-05	FALSE	yes	up
AGBL1	9.98625	2.94309	0.00162144	0.00638277	FALSE	yes	up
AGMAT	25.828	-2.43715	8.69124e-07	7.86212e-06	FALSE	yes	down
AGR2	8.18369	-6.45696	4.61907e-06	3.54968e-05	FALSE	yes	down
AGTR1	25.9131	-1.29049	0.010268	0.0302352	FALSE	yes	down
AHNAK	6957.72	-1.66837	2.66497e-07	2.6606e-06	FALSE	yes	down
AHSG	316.307	-6.42551	2.50479e-07	2.52008e-06	FALSE	yes	down
AIF1	26.1408	-1.68946	0.00521781	0.0172052	FALSE	yes	down
AIFM3	68.3081	-1.15327	4.34416e-05	0.000263083	FALSE	yes	down
AIM2	104.545	1.53681	1.61165e-07	1.70155e-06	FALSE	yes	up
AIRE	16.3865	-3.88062	5.03579e-05	0.000300204	FALSE	yes	down
AJAP1	736.105	1.45718	2.29611e-09	3.39755e-08	FALSE	yes	up
AK4	1056.5	-1.17532	2.14299e-05	0.000140683	FALSE	yes	down
AK5	150.468	2.25862	6.51555e-11	1.25029e-09	FALSE	yes	up
AKAP3	49.7703	1.12444	0.00091339	0.00385777	FALSE	yes	up
AKAP4	168.367	-8.03444	1.72979e-10	3.08508e-09	FALSE	yes	down
AKAP5	128.353	-2.36744	4.83676e-12	1.11774e-10	FALSE	yes	down
AKAP6	2948.7	1.53488	2.64502e-19	1.85801e-17	FALSE	yes	up
AKR1B10	17.1509	-7.52867	6.84484e-09	9.39259e-08	FALSE	yes	down
AKR1C4	9.81196	2.93281	0.000419279	0.00195926	FALSE	yes	up
AKR1D1	21.7502	-5.99729	1.71126e-07	1.79891e-06	FALSE	yes	down
ALDH1A3	15.1592	-1.73043	0.00536487	0.0176007	FALSE	yes	down
ALDOC	738.47	-1.27746	7.66355e-16	3.23561e-14	FALSE	yes	down
ALMS1-IT1	28.8742	-3.34286	6.07673e-08	6.99651e-07	FALSE	yes	down
ALMS1P1	20.1782	1.72695	0.00335684	0.0118479	FALSE	yes	up
ALOX15	253.622	-2.99731	1.84174e-20	1.58569e-18	FALSE	yes	down
ALOX5	105.989	-4.48742	2.38598e-20	2.0098e-18	FALSE	yes	down
ALPG	81.6974	-5.17215	5.52639e-14	1.72328e-12	FALSE	yes	down
ALPI	3.0105	-5.01112	0.00450567	0.0151959	FALSE	no	down
ALPK2	541.907	-1.31722	3.14463e-05	0.0001977	FALSE	yes	down
ALPK3	438.196	-1.97926	7.39134e-27	1.54646e-24	FALSE	yes	down
ALPL	797.558	-1.37334	7.2497e-06	5.31918e-05	FALSE	yes	down
ALS2CL	320.697	-1.17767	2.186e-05	0.000143072	FALSE	yes	down
ALX4	753.766	-1.18035	0.0018968	0.00728542	FALSE	yes	down
AMBP	24.3838	-3.48	1.4187e-07	1.51593e-06	FALSE	yes	down
AMER2	2080.3	1.50844	2.50025e-11	5.19764e-10	FALSE	yes	up
AMIGO2	427.848	-1.55806	6.2737e-13	1.66767e-11	FALSE	yes	down
AMN	24.7714	-2.16438	0.00263549	0.00965568	FALSE	yes	down
AMPH	1288.77	1.15557	3.92432e-13	1.077e-11	FALSE	yes	up
AMY2B	233.26	1.1614	0.00114993	0.00472754	FALSE	yes	up
ANGPT2	72.7861	-1.09746	6.18261e-05	0.000360399	FALSE	yes	down
ANGPT4	40.5677	-2.14253	5.42612e-08	6.31846e-07	FALSE	yes	down
ANGPTL6	36.6816	-2.46675	8.35785e-09	1.12545e-07	FALSE	yes	down
ANGPTL7	10.8039	2.03547	0.00970378	0.0288533	FALSE	yes	up
ANK1	347.63	1.36375	1.75444e-07	1.83537e-06	FALSE	yes	up
ANK2	6061.05	1.66208	9.3375e-23	1.12154e-20	FALSE	yes	up
ANKFN1	345.438	1.00273	1.72913e-07	1.81377e-06	FALSE	yes	up
ANKRD1	50.3527	-5.02517	3.29284e-13	9.10114e-12	FALSE	yes	down
ANKRD18B	26.6532	-2.06588	0.00264947	0.00969412	FALSE	yes	down
ANKRD19P	45.3556	-1.38286	0.00870609	0.0263621	FALSE	yes	down
ANKRD20A9P	5.62326	-3.9627	0.00394878	0.013592	FALSE	yes	down
ANKRD33	49.4818	-3.21276	4.87352e-07	4.64166e-06	FALSE	yes	down
ANKRD33B	230.086	-1.52581	1.81633e-11	3.86675e-10	FALSE	yes	down
ANKRD34B	11.9608	4.06431	0.000647615	0.00285873	FALSE	yes	up
ANKRD55	14.4154	-2.34496	0.000967341	0.00406095	FALSE	yes	down
ANKRD6	1612.69	1.23347	3.50871e-10	5.94708e-09	FALSE	yes	up
ANKRD63	45.0781	-2.18366	3.20561e-08	3.91801e-07	FALSE	yes	down
ANKS4B	14.2765	-3.52833	0.000124134	0.000671506	FALSE	yes	down
ANLN	1282.38	-1.28138	1.94762e-13	5.56487e-12	FALSE	yes	down
ANO2	203.374	2.21505	3.82044e-12	8.99978e-11	FALSE	yes	up
ANO3	92.0385	2.91358	7.84144e-13	2.03203e-11	FALSE	yes	up
ANO5	600.276	1.10115	3.92079e-12	9.1806e-11	FALSE	yes	up
ANO9	69.5122	-2.18771	0.000261189	0.00128957	FALSE	yes	down
ANPEP	205.637	-3.35258	2.36904e-38	1.64631e-35	FALSE	yes	down
ANXA1	300.41	-2.68406	4.38054e-10	7.31645e-09	FALSE	yes	down
ANXA11	776.4	-2.27357	2.49054e-16	1.11919e-14	FALSE	yes	down
ANXA2R	7.46391	-2.44563	0.00671839	0.0211792	FALSE	yes	down
ANXA3	143.826	-1.19765	0.000172634	0.000897439	FALSE	yes	down
ANXA8L1	19.1541	-5.83472	1.35924e-06	1.17547e-05	FALSE	yes	down
AOC3	76.5532	-1.07492	0.00349739	0.0122727	FALSE	yes	down
AP1M2	137.272	-5.07739	9.37858e-08	1.04279e-06	FALSE	yes	down
APBB1IP	22.8857	-3.1162	0.000459496	0.00212221	FALSE	yes	down
APC	3620.41	1.17215	3.07161e-18	1.85038e-16	FALSE	yes	up
APCDD1	9426.46	2.02293	3.47764e-18	2.06936e-16	FALSE	yes	up
APCDD1L	35.2732	-2.26611	4.61719e-05	0.000277374	FALSE	yes	down
APELA	45.6104	-4.12472	6.63384e-12	1.49746e-10	FALSE	yes	down
APLF	92.2798	-1.20455	0.000149743	0.000791551	FALSE	yes	down
APLNR	818.867	-3.8958	2.64412e-37	1.65966e-34	FALSE	yes	down
APOA1	735.702	-5.70313	2.88238e-09	4.19486e-08	FALSE	yes	down
APOA2	501.351	-9.11087	1.4553e-10	2.62948e-09	FALSE	yes	down
APOA4	196.404	-5.94427	0.00010287	0.000566716	FALSE	yes	down
APOB	697.954	-4.11346	1.26797e-06	1.10489e-05	FALSE	yes	down
APOBEC3B	28.9738	-2.75511	6.74579e-05	0.000389379	FALSE	yes	down
APOBEC3C	298.02	-2.47943	4.37716e-12	1.01879e-10	FALSE	yes	down
APOBEC3D	43.9818	-3.36715	5.84636e-09	8.11401e-08	FALSE	yes	down
APOBEC3F	117.837	-2.28277	6.30009e-08	7.21525e-07	FALSE	yes	down
APOBEC3G	38.9094	-3.67865	2.33812e-10	4.08028e-09	FALSE	yes	down
APOBEC3H	11.1706	-3.65924	0.00102318	0.00426227	FALSE	yes	down
APOC1	167.042	-3.0776	1.9695e-26	3.79431e-24	FALSE	yes	down
APOC3	83.4305	-5.79528	0.000722529	0.00314342	FALSE	yes	down
APOD	68.4919	3.95018	2.75243e-17	1.38748e-15	FALSE	yes	up
APOE	3317.49	-2.74175	4.41517e-26	8.18194e-24	FALSE	yes	down
APOL4	48.2764	1.49493	3.21553e-05	0.000201636	FALSE	yes	up
APOL6	11.358	-3.68594	0.000161837	0.000847879	FALSE	yes	down
AQP1	1303.66	-3.38992	2.05122e-09	3.05843e-08	FALSE	yes	down
AQP10	5.05118	-4.75578	0.00129175	0.00523097	FALSE	yes	down
AQP3	127.588	-1.56427	1.47e-08	1.90943e-07	FALSE	yes	down
AQP4	36.6344	-1.31131	0.00266967	0.00975888	FALSE	yes	down
AQP7	11.4778	-1.71222	0.016507	0.0448532	FALSE	yes	down
AREG	16.7581	-4.54654	6.04223e-05	0.000353168	FALSE	yes	down
ARG1	15.2391	-2.44666	0.000179748	0.000927976	FALSE	yes	down
ARHGAP11A	838.885	-1.05857	3.89648e-11	7.82432e-10	FALSE	yes	down
ARHGAP25	46.9842	-1.23215	0.000501899	0.00229463	FALSE	yes	down
ARHGAP27P1-BPTFP1-KPNA2P3	486.597	1.46862	7.30066e-07	6.71661e-06	FALSE	yes	up
ARHGAP29	558.005	-2.40803	0.000463335	0.00213893	FALSE	yes	down
ARHGAP4	370.405	-1.35745	9.53985e-06	6.77469e-05	FALSE	yes	down
ARHGAP40	5.38962	-3.27227	0.00405801	0.0139064	FALSE	yes	down
ARHGAP45	236.243	-1.08649	3.22846e-07	3.15993e-06	FALSE	yes	down
ARHGDIB	146.454	-3.0698	7.61394e-13	1.98329e-11	FALSE	yes	down
ARHGDIG	187.783	1.0451	4.89025e-05	0.000292333	FALSE	yes	up
ARHGEF15	33.8356	-3.29556	0.000401925	0.00188586	FALSE	yes	down
ARHGEF34P	21.0487	-2.75594	0.000256838	0.00127035	FALSE	yes	down
ARHGEF37	57.0491	1.02194	0.00444038	0.0150055	FALSE	yes	up
ARHGEF5	27.9574	-2.97533	2.29262e-07	2.33559e-06	FALSE	yes	down
ARID3A	1763.09	-1.37619	8.27209e-13	2.1404e-11	FALSE	yes	down
ARL11	3.1023	-4.02372	0.0156847	0.042979	FALSE	no	down
ARL9	22.2558	1.82303	0.000194843	0.000997435	FALSE	yes	up
ARNTL2	165.195	1.06918	0.000123328	0.000667885	FALSE	yes	up
ARRDC2	103.419	-2.0725	2.79527e-12	6.70659e-11	FALSE	yes	down
ARSF	49.2731	1.15971	0.0101612	0.0299799	FALSE	yes	up
ARSI	316.131	-3.43075	1.77319e-17	9.29993e-16	FALSE	yes	down
ARSL	793.98	-2.92696	9.07932e-19	5.94833e-17	FALSE	yes	down
ART4	27.5125	-4.9854	2.69445e-10	4.66032e-09	FALSE	yes	down
ART5	476.033	-3.34297	1.90157e-37	1.23336e-34	FALSE	yes	down
ARX	69.9534	3.33926	1.86629e-10	3.3043e-09	FALSE	yes	up
ASB9	124.445	-2.72908	3.79633e-09	5.42166e-08	FALSE	yes	down
ASCL1	1653.37	1.59647	2.96107e-09	4.29973e-08	FALSE	yes	up
ASCL2	34.405	2.12628	1.88272e-07	1.95799e-06	FALSE	yes	up
ASF1B	555.51	-1.02733	2.50307e-07	2.51964e-06	FALSE	yes	down
ASGR2	16.7474	-3.02905	3.32394e-06	2.65179e-05	FALSE	yes	down
ASIC1	2655.95	1.44945	5.00566e-22	5.38122e-20	FALSE	yes	up
ASIC4	440.649	1.99767	1.60482e-11	3.43527e-10	FALSE	yes	up
ASIP	10.6668	-1.94279	0.0063967	0.0203525	FALSE	yes	down
ASPG	20.043	-3.98604	1.42429e-06	1.22357e-05	FALSE	yes	down
ASTN1	2388.47	1.88908	4.53811e-22	4.90569e-20	FALSE	yes	up
ASTN2	721.262	1.22078	5.44089e-07	5.11444e-06	FALSE	yes	up
ATF7IP2	270.075	-1.07286	1.05331e-09	1.64488e-08	FALSE	yes	down
ATG9B	116.001	-2.18425	2.02423e-05	0.000133562	FALSE	yes	down
ATL1	530.394	1.04847	5.57315e-10	9.14354e-09	FALSE	yes	up
ATOH7	39.882	2.76808	6.79992e-11	1.30357e-09	FALSE	yes	up
ATP12A	117.119	-5.1752	3.09476e-20	2.56246e-18	FALSE	yes	down
ATP1B1	2418.83	-1.14581	5.9656e-11	1.15847e-09	FALSE	yes	down
ATP2B1	5195.8	1.01761	4.69095e-08	5.53431e-07	FALSE	yes	up
ATP2B1-AS1	163.6	1.1529	2.38601e-05	0.000154654	FALSE	yes	up
ATP2B2	281.536	1.16514	6.83129e-15	2.46154e-13	FALSE	yes	up
ATP2B3	154.634	1.31723	2.28344e-07	2.32746e-06	FALSE	yes	up
ATP2C2	26.0398	-1.83473	0.000515903	0.00235037	FALSE	yes	down
ATP6V0A4	16.7995	-1.50281	0.0179096	0.0479279	FALSE	yes	down
ATP6V0D2	17.8406	-2.16717	0.00192723	0.00737173	FALSE	yes	down
ATP6V1C2	1658.21	4.26167	1.83125e-13	5.26328e-12	FALSE	yes	up
ATP6V1G2	451.751	1.07284	9.26109e-12	2.0408e-10	FALSE	yes	up
ATP6V1G3	14.3419	1.8821	0.00562341	0.0182916	FALSE	yes	up
ATP7B	2370.7	-1.36198	1.01539e-09	1.59078e-08	FALSE	yes	down
ATP8A1	2379.51	1.51917	1.27481e-16	5.906e-15	FALSE	yes	up
ATP8A2	469.786	1.49271	1.9469e-11	4.12218e-10	FALSE	yes	up
ATP8B1	43.1455	-2.63865	2.06038e-09	3.06975e-08	FALSE	yes	down
ATP8B3	114.822	-2.23848	1.45341e-06	1.24638e-05	FALSE	yes	down
ATP8B4	32.1413	-1.91815	2.49017e-05	0.000160496	FALSE	yes	down
ATXN7L2	762.567	1.07771	1.85891e-05	0.000123703	FALSE	yes	up
AURKA	1023.02	-1.67409	4.538e-19	3.07667e-17	FALSE	yes	down
AURKB	1228.91	-1.18918	3.0198e-06	2.43612e-05	FALSE	yes	down
AURKC	34.0501	-1.31985	0.000883344	0.00374795	FALSE	yes	down
AVIL	103.685	1.03713	2.97219e-06	2.4007e-05	FALSE	yes	up
AVPR1A	32.2882	2.47683	3.82415e-05	0.000234955	FALSE	yes	up
AZGP1	45.3432	2.3757	2.18885e-06	1.82011e-05	FALSE	yes	up
B2M	1877.69	-1.17684	8.49579e-13	2.19245e-11	FALSE	yes	down
B3GALT2	216.501	2.05715	9.21765e-19	6.01869e-17	FALSE	yes	up
B3GNT2	366.681	-1.03918	1.56159e-05	0.000105799	FALSE	yes	down
B3GNT3	9.49441	-6.67126	9.25314e-07	8.32398e-06	FALSE	yes	down
B3GNT7	178.566	-3.53725	1.22017e-23	1.62617e-21	FALSE	yes	down
B4GALT1	1268.64	-1.5034	4.96762e-11	9.75378e-10	FALSE	yes	down
B4GALT4	669.284	-1.28511	1.36094e-15	5.54e-14	FALSE	yes	down
BAG2	318.075	-1.50339	1.03296e-09	1.6144e-08	FALSE	yes	down
BAIAP2L1	380.649	-1.54641	7.45644e-19	4.95179e-17	FALSE	yes	down
BAMBI	2223.28	-2.24726	4.76933e-14	1.50408e-12	FALSE	yes	down
BARHL1	1603.08	2.00167	2.99184e-41	2.5311e-38	FALSE	yes	up
BARHL2	960.09	2.51389	2.99988e-31	1.08096e-28	FALSE	yes	up
BARX1	25.8032	-1.89237	9.38878e-05	0.000522261	FALSE	yes	down
BASP1-AS1	142.546	1.45768	5.26817e-08	6.15294e-07	FALSE	yes	up
BATF2	23.1275	-2.38493	2.6618e-06	2.1689e-05	FALSE	yes	down
BCAN	1145.78	2.19849	6.49376e-12	1.46754e-10	FALSE	yes	up
BCAS4	271.302	-1.43995	4.71088e-14	1.48806e-12	FALSE	yes	down
BCAT1	3530.63	-1.47549	1.49974e-08	1.94287e-07	FALSE	yes	down
BCHE	666.845	1.72372	6.22143e-26	1.13137e-23	FALSE	yes	up
BCL2	658.625	1.05275	6.89882e-07	6.36185e-06	FALSE	yes	up
BCL3	100.568	-2.48434	3.00072e-20	2.49521e-18	FALSE	yes	down
BCL6	548.836	1.16482	1.41758e-16	6.52088e-15	FALSE	yes	up
BCL6B	124.355	-2.30452	3.75586e-11	7.56537e-10	FALSE	yes	down
BCO1	139.541	4.166	4.93454e-19	3.32236e-17	FALSE	yes	up
BCO2	87.9036	-1.25202	0.00676949	0.0213209	FALSE	yes	down
BEX5	199.143	-1.18908	2.41916e-05	0.000156399	FALSE	yes	down
BFSP1	93.1203	1.62307	3.4836e-07	3.38919e-06	FALSE	yes	up
BGN	1557	-3.85554	8.28337e-10	1.31897e-08	FALSE	yes	down
BHLHE22	102.852	3.02939	3.18246e-13	8.82112e-12	FALSE	yes	up
BHLHE40	429.295	-1.11127	3.87268e-06	3.03605e-05	FALSE	yes	down
BICDL2	19.7487	-6.75293	1.92559e-07	1.99511e-06	FALSE	yes	down
BIK	20.6621	-1.37546	0.00424029	0.0144395	FALSE	yes	down
BIRC5	1484.86	-1.00373	3.10913e-08	3.81687e-07	FALSE	yes	down
BISPR	54.6196	-2.44695	3.92752e-09	5.58638e-08	FALSE	yes	down
BLACAT1	358.249	1.45404	1.24781e-06	1.08927e-05	FALSE	yes	up
BMP10	11.7127	-6.97833	2.58037e-07	2.58889e-06	FALSE	yes	down
BMP2	352.931	-1.65439	2.18188e-09	3.24083e-08	FALSE	yes	down
BMP3	37.4848	5.02352	1.14163e-10	2.11022e-09	FALSE	yes	up
BMP5	886.519	-1.19276	1.25156e-09	1.93409e-08	FALSE	yes	down
BMP8A	49.1152	-1.70999	5.91777e-05	0.000346727	FALSE	yes	down
BMPER	193.873	-2.1514	1.42306e-11	3.06305e-10	FALSE	yes	down
BNC2	856.135	-1.35397	9.02813e-10	1.42821e-08	FALSE	yes	down
BNIP3	1528.92	-1.09306	6.06448e-08	6.98654e-07	FALSE	yes	down
BOK	345.267	-1.16665	1.96484e-12	4.83336e-11	FALSE	yes	down
BRDT	3.38278	-4.13223	0.0106455	0.031116	FALSE	no	down
BRINP2	659.268	3.13807	2.57038e-28	6.2518e-26	FALSE	yes	up
BSPRY	26.7148	-4.27753	6.56889e-09	9.04583e-08	FALSE	yes	down
BST2	1647.86	-4.27395	6.21664e-06	4.62053e-05	FALSE	yes	down
BSX	105.409	4.21446	3.4945e-21	3.33313e-19	FALSE	yes	up
BTBD17	536.45	1.34867	3.18712e-28	7.65616e-26	FALSE	yes	up
BTC	9.38339	1.81164	0.0143616	0.039927	FALSE	yes	up
BTK	25.9905	-2.36032	4.27013e-05	0.000259164	FALSE	yes	down
BTN3A2	109.855	-1.17162	0.00185053	0.00714253	FALSE	yes	down
BUB1	1736.45	-1.41772	2.16373e-14	7.19691e-13	FALSE	yes	down
C10orf105	69.5067	-1.23894	1.62271e-05	0.000109369	FALSE	yes	down
C10orf142	5.20622	-2.7403	0.0170739	0.0461294	FALSE	yes	down
C10orf82	50.6	-1.39304	4.06335e-05	0.000247944	FALSE	yes	down
C11orf72	12.1093	1.99835	0.00254237	0.00936036	FALSE	yes	up
C11orf87	117.788	1.37645	7.47051e-06	5.46882e-05	FALSE	yes	up
C11orf96	151.008	1.56683	1.39435e-05	9.55999e-05	FALSE	yes	up
C13orf42	155.408	-10.7042	1.3348e-18	8.57182e-17	FALSE	yes	down
C14orf132	10977.8	1.25139	5.32427e-35	2.72631e-32	FALSE	yes	up
C15orf39	1318.46	-1.60226	7.72002e-15	2.77152e-13	FALSE	yes	down
C16orf74	25.6547	-2.05369	5.32544e-05	0.000315249	FALSE	yes	down
C16orf92	29.1832	1.58937	0.0083082	0.0253546	FALSE	yes	up
C17orf107	32.5578	-1.46833	0.00147499	0.00588121	FALSE	yes	down
C1orf167	4.46102	-3.63459	0.00759094	0.0235372	FALSE	no	down
C1orf210	26.499	-2.74957	0.00364748	0.0127191	FALSE	yes	down
C1orf232	20.735	1.96597	7.36727e-05	0.000420857	FALSE	yes	up
C1orf53	36.2304	1.75088	3.88308e-06	3.04175e-05	FALSE	yes	up
C1QL1	272.988	-1.1659	4.67339e-05	0.00028049	FALSE	yes	down
C1QL4	411.441	-1.00098	3.74395e-10	6.30188e-09	FALSE	yes	down
C1QTNF4	148.18	-1.13335	2.5647e-06	2.09768e-05	FALSE	yes	down
C1R	124.654	-1.55893	4.82708e-06	3.6819e-05	FALSE	yes	down
C1S	293.546	-1.19795	3.69208e-06	2.91324e-05	FALSE	yes	down
C20orf204	88.6659	1.02351	0.00488371	0.0162969	FALSE	yes	up
C21orf62	239.15	1.4575	5.46945e-05	0.000322792	FALSE	yes	up
C22orf24	42.9271	1.18854	0.00132752	0.00535909	FALSE	yes	up
C22orf31	15.8503	1.94839	0.00234522	0.0087203	FALSE	yes	up
C2orf15	56.4025	1.02957	0.00255412	0.00939116	FALSE	yes	up
C2orf72	231.433	-2.15693	2.18894e-18	1.35644e-16	FALSE	yes	down
C2orf91	91.0925	2.22239	1.11864e-07	1.2201e-06	FALSE	yes	up
C3	73.3136	-3.00572	1.1923e-06	1.04362e-05	FALSE	yes	down
C4orf51	3.07295	-5.03769	0.00626218	0.0200081	FALSE	no	down
C5orf63	7.64505	-2.74305	0.00499614	0.0166316	FALSE	yes	down
C5orf66-AS1	46.4266	-4.72525	0.00519364	0.0171459	FALSE	yes	down
C6orf132	105.908	-2.38352	2.46422e-15	9.57061e-14	FALSE	yes	down
C6orf141	155.839	1.21181	0.00245044	0.00905958	FALSE	yes	up
C6orf223	6.29278	-3.52141	0.00152566	0.00606336	FALSE	yes	down
C7orf57	24.2998	-2.13683	0.000497707	0.00227707	FALSE	yes	down
C8B	2.38108	-4.68219	0.00992485	0.0293984	FALSE	no	down
C8orf49	11.0138	-6.88784	2.42636e-07	2.4513e-06	FALSE	yes	down
C8orf88	43.3776	-1.22829	0.00694862	0.021811	FALSE	yes	down
C9orf129	50.8581	-1.57429	1.64809e-05	0.000111002	FALSE	yes	down
C9orf135	76.9865	-3.35504	1.32697e-07	1.42496e-06	FALSE	yes	down
C9orf47	39.4229	-1.65325	5.93012e-05	0.000347215	FALSE	yes	down
CA10	433.079	1.90615	1.00459e-09	1.57894e-08	FALSE	yes	up
CA11	1470.53	1.57886	9.33739e-29	2.42249e-26	FALSE	yes	up
CA4	43.2442	-3.20996	1.6306e-07	1.72062e-06	FALSE	yes	down
CA7	3.51073	-4.20489	0.00896167	0.0270058	FALSE	no	down
CA8	327.379	1.53161	5.89768e-11	1.14642e-09	FALSE	yes	up
CA9	11.6379	-2.22523	0.00316002	0.0112553	FALSE	yes	down
CABS1	13.862	2.93183	1.70064e-05	0.000114304	FALSE	yes	up
CABYR	107.915	-1.4329	1.39138e-10	2.51846e-09	FALSE	yes	down
CACHD1	6435.45	1.39359	5.68145e-18	3.26105e-16	FALSE	yes	up
CACNA1A	1223.46	2.22804	4.08261e-58	8.8266e-55	FALSE	yes	up
CACNA2D1	2160.02	1.051	2.99523e-10	5.12587e-09	FALSE	yes	up
CACNG2	105.871	1.19142	3.25742e-07	3.18347e-06	FALSE	yes	up
CACNG3	29.9856	1.1525	0.00610433	0.0195939	FALSE	yes	up
CACNG5	355.216	1.71359	6.60494e-18	3.69307e-16	FALSE	yes	up
CADM1	7068.53	1.16108	4.22422e-15	1.5716e-13	FALSE	yes	up
CADM2	395.759	1.98606	4.95019e-20	3.9802e-18	FALSE	yes	up
CADPS	2658.1	1.94805	9.14279e-20	7.00395e-18	FALSE	yes	up
CADPS2	822.22	2.22233	3.64953e-10	6.14828e-09	FALSE	yes	up
CALB1	971.393	1.05765	4.6856e-05	0.000281136	FALSE	yes	up
CALB2	247.333	1.12769	3.23566e-05	0.000202638	FALSE	yes	up
CALN1	136.776	1.44959	9.92774e-07	8.85712e-06	FALSE	yes	up
CALU	7733.04	-1.02626	8.98093e-12	1.98581e-10	FALSE	yes	down
CAMK1D	1138.9	1.16302	1.8574e-12	4.59228e-11	FALSE	yes	up
CAMK2B	210.5	1.13568	7.40657e-09	1.00993e-07	FALSE	yes	up
CAPG	198.751	-4.30914	2.6894e-20	2.24593e-18	FALSE	yes	down
CAPN11	8.8446	-3.98367	0.000610956	0.00271663	FALSE	yes	down
CAPN13	13.8292	-3.01108	0.000215431	0.00109191	FALSE	yes	down
CAPN6	503.81	-2.52851	0.000568031	0.00255437	FALSE	yes	down
CAPN8	24.2979	1.11919	0.0160737	0.0438658	FALSE	yes	up
CAPSL	6.3996	-2.15254	0.0186555	0.0495696	FALSE	yes	down
CARD10	187.578	-2.09394	3.94709e-16	1.74155e-14	FALSE	yes	down
CARD11	142.522	-4.90302	8.69233e-26	1.5517e-23	FALSE	yes	down
CARD14	198.186	1.05783	4.02981e-05	0.000246501	FALSE	yes	up
CARD16	3.88105	-5.38845	0.00302541	0.0108324	FALSE	no	down
CARTPT	12.7429	-2.42983	0.00111107	0.00458033	FALSE	yes	down
CASC18	16.865	2.33304	0.00620346	0.0198662	FALSE	yes	up
CASP10	40.0683	-3.78576	1.6325e-13	4.73401e-12	FALSE	yes	down
CASP8	113.059	-2.55706	1.49009e-16	6.80617e-15	FALSE	yes	down
CASR	21.2505	1.98548	0.0096733	0.0287847	FALSE	yes	up
CAT	14.8877	-7.32694	7.26272e-08	8.19711e-07	FALSE	yes	down
CATSPERG	175.281	1.00419	0.0179238	0.047953	FALSE	yes	up
CAVIN1	386.214	-2.65686	2.05417e-11	4.33045e-10	FALSE	yes	down
CAVIN2	14.0809	-1.59644	0.00918617	0.0275925	FALSE	yes	down
CAVIN3	81.593	-2.41802	9.18005e-10	1.45106e-08	FALSE	yes	down
CBLC	28.6824	-4.41536	1.48502e-07	1.58245e-06	FALSE	yes	down
CBLN1	4471.87	2.27851	7.49724e-17	3.57552e-15	FALSE	yes	up
CBLN2	15.6246	-7.39311	5.14355e-08	6.03274e-07	FALSE	yes	down
CBR1	350.651	-1.49774	1.079e-08	1.42825e-07	FALSE	yes	down
CBR3	22.0097	-2.53369	2.15148e-06	1.7921e-05	FALSE	yes	down
CCBE1	370.458	-1.12652	4.5686e-05	0.000274624	FALSE	yes	down
CCDC140	179.245	2.27486	1.90204e-07	1.97386e-06	FALSE	yes	up
CCDC152	20.9217	-2.04491	0.000534067	0.00241897	FALSE	yes	down
CCDC153	31.2669	-1.32245	0.00521426	0.0171965	FALSE	yes	down
CCDC154	135.999	1.73781	2.42107e-07	2.44723e-06	FALSE	yes	up
CCDC155	8.16277	2.43589	0.00751317	0.0233346	FALSE	yes	up
CCDC169	27.9806	-3.20986	1.74774e-09	2.64444e-08	FALSE	yes	down
CCDC172	10.8782	-6.86353	2.10381e-06	1.7554e-05	FALSE	yes	down
CCDC177	337.595	1.00269	1.43219e-08	1.86156e-07	FALSE	yes	up
CCDC178	57.2232	-1.58991	0.00330826	0.0117126	FALSE	yes	down
CCDC183-AS1	144.681	-1.13372	0.00161871	0.00637331	FALSE	yes	down
CCDC188	144.571	1.07061	0.00873083	0.0264247	FALSE	yes	up
CCDC198	27.5931	3.37992	0.000730493	0.00317134	FALSE	yes	up
CCDC30	230.095	1.16246	6.3117e-09	8.71633e-08	FALSE	yes	up
CCDC60	41.6234	1.46272	0.00011318	0.000617052	FALSE	yes	up
CCDC68	29.7598	-2.62826	5.69208e-05	0.000334713	FALSE	yes	down
CCDC69	190.992	-1.97807	4.88996e-14	1.53714e-12	FALSE	yes	down
CCDC80	2008.74	-1.24029	1.93695e-06	1.62804e-05	FALSE	yes	down
CCL22	2.68477	-4.84445	0.00729401	0.0227483	FALSE	no	down
CCL26	6.18993	-6.05065	6.33043e-05	0.000368464	FALSE	yes	down
CCN1	189.745	-1.12893	6.59007e-08	7.49881e-07	FALSE	yes	down
CCN3	268.641	2.08227	2.23565e-11	4.67755e-10	FALSE	yes	up
CCN4	151.206	-4.8295	0.000875377	0.00372145	FALSE	yes	down
CCNA2	1335.35	-1.06501	1.51772e-08	1.96485e-07	FALSE	yes	down
CCNB1	2428.14	-1.04965	2.72054e-19	1.90418e-17	FALSE	yes	down
CCND3	529.227	-1.20106	7.73443e-14	2.37376e-12	FALSE	yes	down
CCNE1	342.681	-1.95604	2.93424e-19	2.03909e-17	FALSE	yes	down
CCNG2	2934.75	1.14052	5.22901e-17	2.54365e-15	FALSE	yes	up
CCR8	3.3397	-5.16027	0.00199341	0.00758168	FALSE	no	down
CD109	79.3133	-1.33109	0.000102433	0.000564951	FALSE	yes	down
CD163L1	26.0459	1.43571	0.0137885	0.0385759	FALSE	yes	up
CD177	54.0476	-4.83262	3.84627e-11	7.73148e-10	FALSE	yes	down
CD19	5.47268	-3.33334	0.00540329	0.0177042	FALSE	yes	down
CD1D	39.9294	-2.88891	2.42909e-08	3.03761e-07	FALSE	yes	down
CD200	1432.53	1.12441	1.15013e-11	2.4949e-10	FALSE	yes	up
CD22	15.5668	-3.27437	7.01225e-05	0.000402847	FALSE	yes	down
CD244	6.72515	-6.17338	1.50018e-05	0.000102136	FALSE	yes	down
CD248	1278.09	-2.80811	0.000406886	0.00190822	FALSE	yes	down
CD300C	4.59041	-3.69159	0.00682381	0.0214677	FALSE	no	down
CD300E	64.9183	-6.60312	5.67173e-15	2.07055e-13	FALSE	yes	down
CD4	205.431	-1.91351	1.96539e-17	1.0198e-15	FALSE	yes	down
CD40	49.8453	-4.047	8.10999e-18	4.49584e-16	FALSE	yes	down
CD48	9.5382	-3.17149	0.00398613	0.0136968	FALSE	yes	down
CD52	5.4609	-2.87076	0.0101497	0.0299504	FALSE	yes	down
CD53	7.53322	-2.76843	0.00606579	0.019483	FALSE	yes	down
CD7	63.485	-3.89616	2.01569e-09	3.00777e-08	FALSE	yes	down
CD70	12.8904	-7.1093	1.77904e-07	1.8591e-06	FALSE	yes	down
CD72	103.715	1.07429	2.41777e-05	0.000156399	FALSE	yes	up
CD74	252.999	-1.25562	0.00013399	0.000718411	FALSE	yes	down
CD79B	15.1617	-3.36876	5.23838e-05	0.000310852	FALSE	yes	down
CD82	1449.34	1.17975	2.36776e-06	1.95634e-05	FALSE	yes	up
CD8A	33.4451	1.22634	0.00242761	0.00898203	FALSE	yes	up
CD9	530.265	-1.641	1.75523e-15	6.97007e-14	FALSE	yes	down
CD99	4466.05	-1.64117	9.90619e-31	3.26703e-28	FALSE	yes	down
CDA	43.5452	-5.40966	2.00939e-11	4.24524e-10	FALSE	yes	down
CDC20	2152.64	-1.15688	7.56471e-08	8.52311e-07	FALSE	yes	down
CDC20B	239.956	1.16651	1.2746e-06	1.10918e-05	FALSE	yes	up
CDC25C	400.63	-1.05129	4.09671e-06	3.186e-05	FALSE	yes	down
CDC42BPG	170.878	-1.28794	9.32262e-08	1.03775e-06	FALSE	yes	down
CDC42EP1	404.972	-2.15487	6.30048e-18	3.53653e-16	FALSE	yes	down
CDC42EP5	223.073	-2.18707	6.54016e-08	7.44637e-07	FALSE	yes	down
CDC6	819.286	-1.01252	1.05177e-06	9.33642e-06	FALSE	yes	down
CDCA2	526.03	-1.11735	5.95596e-08	6.86965e-07	FALSE	yes	down
CDCA5	1102.27	-1.09946	4.2185e-09	5.97406e-08	FALSE	yes	down
CDCP1	48.5485	-4.81365	3.26118e-18	1.95852e-16	FALSE	yes	down
CDH1	1199.03	-2.21579	2.09171e-13	5.9475e-12	FALSE	yes	down
CDH10	271.36	1.12924	7.83253e-05	0.000443813	FALSE	yes	up
CDH11	3060.74	-1.34135	2.53311e-08	3.14746e-07	FALSE	yes	down
CDH12	80.8078	1.37828	3.80477e-05	0.000233912	FALSE	yes	up
CDH17	72.8437	-4.91666	3.39144e-19	2.30864e-17	FALSE	yes	down
CDH18	372.759	2.61868	1.42917e-20	1.24147e-18	FALSE	yes	up
CDH19	204.933	3.10671	3.68613e-14	1.19144e-12	FALSE	yes	up
CDH2	11365.8	1.41121	3.02887e-21	2.91761e-19	FALSE	yes	up
CDH20	403.594	1.60912	8.26498e-14	2.52069e-12	FALSE	yes	up
CDH22	149.797	1.56858	5.38336e-12	1.23964e-10	FALSE	yes	up
CDH3	822.738	-2.03741	3.90937e-12	9.17756e-11	FALSE	yes	down
CDH6	3136.94	1.43096	1.52549e-08	1.9723e-07	FALSE	yes	up
CDH7	619.63	2.3569	1.65487e-17	8.75013e-16	FALSE	yes	up
CDH8	150.456	1.24554	9.71223e-05	0.000537793	FALSE	yes	up
CDH9	35.3947	1.56651	0.000183938	0.000946593	FALSE	yes	up
CDHR1	495.828	2.71639	4.89032e-41	3.96482e-38	FALSE	yes	up
CDK1	1662.03	-1.29954	4.01282e-17	1.96679e-15	FALSE	yes	down
CDK15	34.6641	-1.63448	0.00202374	0.00767625	FALSE	yes	down
CDK18	694.099	-1.06855	2.002e-05	0.00013223	FALSE	yes	down
CDKL2	161.268	1.00454	0.000127195	0.000685583	FALSE	yes	up
CDKN1A	57.1827	-1.40944	3.42979e-06	2.72506e-05	FALSE	yes	down
CDKN2A	22.9966	2.69939	4.95412e-06	3.76551e-05	FALSE	yes	up
CDKN3	276.329	-1.32718	7.87477e-07	7.19039e-06	FALSE	yes	down
CDR2	551.595	-1.27044	3.30163e-25	5.44433e-23	FALSE	yes	down
CDSN	4.59576	-4.60318	0.00199844	0.00759632	FALSE	no	down
CDX1	15.8703	-6.44116	5.68905e-07	5.32712e-06	FALSE	yes	down
CDX2	60.5349	-5.10041	2.82152e-17	1.41863e-15	FALSE	yes	down
CDX4	14.7594	-6.3276	6.47305e-06	4.78907e-05	FALSE	yes	down
CEACAM1	51.3867	-4.74758	1.65759e-19	1.19901e-17	FALSE	yes	down
CEACAM22P	7.57935	-3.09859	0.0156187	0.042822	FALSE	yes	down
CEACAM5	6.42406	-6.11132	2.77063e-05	0.000176583	FALSE	yes	down
CEACAM6	17.2577	-6.56205	3.20108e-07	3.13786e-06	FALSE	yes	down
CEACAM7	3.20761	-5.11693	0.00463272	0.0155742	FALSE	no	down
CEBPB	100.08	-2.24761	3.28965e-13	9.10114e-12	FALSE	yes	down
CELF3	4908.98	1.12845	6.03741e-10	9.81419e-09	FALSE	yes	up
CELF4	557.859	1.25873	3.09929e-11	6.36407e-10	FALSE	yes	up
CELF5	1050.41	1.03816	2.93744e-11	6.04194e-10	FALSE	yes	up
CELF6	484.745	1.60069	2.98067e-24	4.29614e-22	FALSE	yes	up
CEND1	275.676	1.3039	6.28076e-18	3.53653e-16	FALSE	yes	up
CENPA	307.054	-1.20279	5.02289e-14	1.57384e-12	FALSE	yes	down
CENPH	588.077	-1.06165	1.30906e-07	1.4075e-06	FALSE	yes	down
CENPI	525.697	-1.39036	4.27592e-10	7.14783e-09	FALSE	yes	down
CEP55	471.119	-1.09983	3.83617e-10	6.4404e-09	FALSE	yes	down
CER1	224.368	-6.8963	1.07896e-14	3.79645e-13	FALSE	yes	down
CERKL	52.9589	1.78036	7.51984e-06	5.50079e-05	FALSE	yes	up
CERS3	30.3994	2.79482	5.11302e-06	3.86966e-05	FALSE	yes	up
CES1	272.515	-3.5963	2.83916e-05	0.000180419	FALSE	yes	down
CFAP298-TCP10L	36.834	1.13058	0.00225585	0.00842502	FALSE	yes	up
CFAP44	493.115	1.09097	1.19423e-09	1.84864e-08	FALSE	yes	up
CFAP47	154.862	1.02409	3.58663e-07	3.48247e-06	FALSE	yes	up
CFAP57	119.124	1.26952	1.25341e-09	1.93409e-08	FALSE	yes	up
CFAP58-DT	6.79899	-2.21848	0.0152894	0.0420436	FALSE	yes	down
CFAP65	108.248	1.11337	3.03556e-05	0.000191772	FALSE	yes	up
CFAP70	235.583	1.29918	2.33141e-07	2.36767e-06	FALSE	yes	up
CFB	38.728	-1.47165	0.000531184	0.00240927	FALSE	yes	down
CFC1	19.1225	-3.53086	1.00777e-06	8.97854e-06	FALSE	yes	down
CFTR	55.4345	1.33014	0.00611485	0.0196212	FALSE	yes	up
CGAS	10.048	-2.92267	0.000266548	0.00131237	FALSE	yes	down
CGNL1	991.474	-2.63087	1.12154e-20	1.00566e-18	FALSE	yes	down
CHAC1	180.419	-1.65502	3.08095e-10	5.26794e-09	FALSE	yes	down
CHADL	18.0146	1.32283	0.013969	0.0390138	FALSE	yes	up
CHD5	329.224	1.29206	2.40629e-10	4.19173e-09	FALSE	yes	up
CHEK2	540.107	-1.4921	5.44833e-12	1.25312e-10	FALSE	yes	down
CHGA	581.514	1.0717	2.27997e-10	3.98617e-09	FALSE	yes	up
CHGB	1049.6	1.27673	1.31602e-19	9.69968e-18	FALSE	yes	up
CHI3L1	102.674	-4.18535	1.44776e-13	4.2298e-12	FALSE	yes	down
CHML	2871.82	1.12752	4.23684e-08	5.03606e-07	FALSE	yes	up
CHMP1B2P	76.2649	-1.24785	3.87618e-06	3.03756e-05	FALSE	yes	down
CHP2	5.7218	-3.32903	0.0152266	0.041885	FALSE	yes	down
CHRM3	258.036	1.37765	5.92896e-06	4.42863e-05	FALSE	yes	up
CHRM5	13.1735	3.02333	2.20232e-05	0.000143994	FALSE	yes	up
CHRNA1	38.4891	1.43012	0.00843396	0.0256619	FALSE	yes	up
CHRNA3	548.329	1.35129	2.98857e-19	2.06945e-17	FALSE	yes	up
CHRNA6	25.8721	2.99809	3.20596e-06	2.57274e-05	FALSE	yes	up
CHRNA9	34.1386	-2.81265	1.70896e-07	1.79843e-06	FALSE	yes	down
CHRNB2	686.129	1.13537	2.44093e-18	1.50181e-16	FALSE	yes	up
CHRNB3	28.8448	1.52959	0.003602	0.0125856	FALSE	yes	up
CHRNB4	376.776	1.08706	2.5054e-08	3.11701e-07	FALSE	yes	up
CHRNG	40.4217	1.35749	0.0142824	0.0397407	FALSE	yes	up
CHST13	10.3426	-2.75067	0.000615202	0.00273365	FALSE	yes	down
CHST2	1004.91	-1.04802	3.76904e-08	4.52983e-07	FALSE	yes	down
CHST4	21.7468	-3.15213	1.10223e-07	1.20489e-06	FALSE	yes	down
CHST6	142.024	-1.77717	1.61897e-10	2.90609e-09	FALSE	yes	down
CHST7	122.325	-1.05275	2.58891e-05	0.000166309	FALSE	yes	down
CHST9	210.8	-1.17233	4.92319e-05	0.000294212	FALSE	yes	down
CHSY3	83.4551	-1.83854	3.34919e-08	4.06541e-07	FALSE	yes	down
CIDEC	2.48142	-4.73338	0.0112092	0.0325444	FALSE	no	down
CISD3	59.237	-1.09437	0.000250244	0.00124196	FALSE	yes	down
CISH	123.927	-1.02993	7.90017e-05	0.000446995	FALSE	yes	down
CKS1B	823.24	-1.13499	4.56322e-12	1.05578e-10	FALSE	yes	down
CKS2	838.721	-1.00905	3.11368e-07	3.06299e-06	FALSE	yes	down
CLCF1	53.2524	-1.26324	0.000455817	0.00210672	FALSE	yes	down
CLCNKA	29.4966	-1.80602	0.000537315	0.00243141	FALSE	yes	down
CLDN1	2944.86	3.00352	1.78589e-18	1.12459e-16	FALSE	yes	up
CLDN10	46.9658	-3.32656	2.94843e-14	9.57771e-13	FALSE	yes	down
CLDN16	23.1315	3.62366	9.26977e-07	8.33509e-06	FALSE	yes	up
CLDN23	22.1021	-3.46365	2.66449e-08	3.30017e-07	FALSE	yes	down
CLDN4	116.801	-1.69489	7.97394e-06	5.8046e-05	FALSE	yes	down
CLDN5	167.445	-1.07476	0.000269265	0.00132415	FALSE	yes	down
CLDN6	623.617	-4.39042	2.06639e-13	5.89094e-12	FALSE	yes	down
CLDN7	228.638	-4.97539	5.25259e-06	3.96297e-05	FALSE	yes	down
CLDN9	7.75459	-3.79986	0.000794856	0.00341872	FALSE	yes	down
CLEC11A	331.104	-1.87388	5.5868e-26	1.02555e-23	FALSE	yes	down
CLEC12A	26.614	-4.97175	6.89342e-10	1.1067e-08	FALSE	yes	down
CLEC12B	6.30897	-4.15124	0.00106283	0.00440575	FALSE	yes	down
CLEC18C	114.964	1.27067	0.000118589	0.000644196	FALSE	yes	up
CLEC19A	31.7934	1.82141	0.000715462	0.00311442	FALSE	yes	up
CLEC1A	18.2109	-1.88085	0.0029954	0.0107556	FALSE	yes	down
CLEC1B	97.0509	-9.06057	1.13748e-13	3.39465e-12	FALSE	yes	down
CLEC3A	18.1005	-4.10847	0.000545798	0.00246579	FALSE	yes	down
CLIC3	9.43759	-3.70614	0.000180234	0.000929992	FALSE	yes	down
CLIP4	506.269	-1.58179	3.84123e-21	3.62828e-19	FALSE	yes	down
CLMP	805.851	-1.36018	5.65056e-08	6.55626e-07	FALSE	yes	down
CLU	8125.13	1.32026	2.26623e-08	2.84611e-07	FALSE	yes	up
CLVS1	212.673	2.47775	3.19103e-21	3.05867e-19	FALSE	yes	up
CLYBL	812.308	2.12479	5.71394e-19	3.82068e-17	FALSE	yes	up
CMTM7	243.759	-1.00372	0.00197097	0.00751541	FALSE	yes	down
CMTM8	55.5927	-1.51144	1.798e-06	1.51979e-05	FALSE	yes	down
CNGA1	8.97255	-4.04761	0.000195865	0.0010024	FALSE	yes	down
CNGA3	667.677	1.29154	4.66417e-09	6.55747e-08	FALSE	yes	up
CNGB1	259.693	2.30027	6.80162e-22	7.03967e-20	FALSE	yes	up
CNMD	131.366	-2.92474	2.09425e-20	1.77281e-18	FALSE	yes	down
CNN1	282.713	-3.28547	5.36662e-34	2.48628e-31	FALSE	yes	down
CNN2	3326.28	-1.09687	1.23629e-14	4.30334e-13	FALSE	yes	down
CNTN1	1499.85	2.17561	7.61557e-14	2.34098e-12	FALSE	yes	up
CNTN2	13079.9	1.1891	3.93046e-15	1.47075e-13	FALSE	yes	up
CNTN3	449.156	2.48212	1.40784e-14	4.83136e-13	FALSE	yes	up
CNTN4	843.578	1.28961	1.70307e-05	0.000114428	FALSE	yes	up
CNTN5	309.322	-1.19055	0.00128789	0.00521752	FALSE	yes	down
CNTNAP2	13541.5	1.72434	4.55237e-16	1.99955e-14	FALSE	yes	up
CNTNAP4	326.354	1.03474	0.00199713	0.00759285	FALSE	yes	up
CNTNAP5	345.362	1.44896	3.54396e-23	4.39225e-21	FALSE	yes	up
COBL	160.798	-1.50112	6.94009e-09	9.50318e-08	FALSE	yes	down
COBLL1	366.805	-2.01573	6.32845e-17	3.03298e-15	FALSE	yes	down
COCH	76.4568	-1.00292	0.000333561	0.00159942	FALSE	yes	down
COL13A1	360.573	-1.63595	1.61096e-05	0.000108765	FALSE	yes	down
COL14A1	815.503	-2.91121	6.7632e-23	8.2249e-21	FALSE	yes	down
COL19A1	100.232	2.77548	1.53784e-15	6.18249e-14	FALSE	yes	up
COL1A1	26076.1	-3.14981	0.00373245	0.0129527	FALSE	yes	down
COL1A2	32500.3	-2.59466	7.73189e-07	7.07653e-06	FALSE	yes	down
COL23A1	519.195	-1.46433	1.48274e-08	1.9247e-07	FALSE	yes	down
COL25A1	724.883	1.18904	5.75953e-07	5.38534e-06	FALSE	yes	up
COL3A1	102216	-3.46176	0.00238186	0.00883613	FALSE	yes	down
COL4A1	5607.94	-2.86719	3.94749e-06	3.08227e-05	FALSE	yes	down
COL4A2	8344.75	-2.07705	5.50301e-13	1.47693e-11	FALSE	yes	down
COL5A1	17046.3	-2.95552	0.000122753	0.000665141	FALSE	yes	down
COL5A1-AS1	2.64429	-4.82519	0.00592644	0.019086	FALSE	no	down
COL5A2	8695.9	-1.55492	2.98348e-08	3.66957e-07	FALSE	yes	down
COL5A3	466.405	1.45789	1.85099e-09	2.7812e-08	FALSE	yes	up
COL6A1	25749.9	-1.72064	4.08941e-13	1.12073e-11	FALSE	yes	down
COL6A2	20675.9	-2.7336	7.86883e-07	7.19039e-06	FALSE	yes	down
COL6A3	16370.6	-4.27496	0.000434172	0.00201867	FALSE	yes	down
COL6A6	187.383	-2.97008	5.35693e-10	8.826e-09	FALSE	yes	down
COL8A2	105.245	-2.26171	1.60545e-10	2.88554e-09	FALSE	yes	down
COL9A1	1846.1	1.80444	9.18058e-17	4.33582e-15	FALSE	yes	up
COL9A2	2151.74	1.05893	1.80159e-06	1.52216e-05	FALSE	yes	up
COL9A3	762.624	-1.05676	1.16434e-07	1.26639e-06	FALSE	yes	down
COLEC10	11.6803	-1.67133	0.0150633	0.0415275	FALSE	yes	down
COLEC11	67.8703	-1.91201	4.8906e-11	9.61226e-10	FALSE	yes	down
COLGALT2	2039.29	1.91242	4.28819e-15	1.58932e-13	FALSE	yes	up
CORIN	230.021	2.90405	1.27558e-10	2.32399e-09	FALSE	yes	up
CORO6	133.372	-1.10425	0.0112506	0.0326444	FALSE	yes	down
COX4I2	3.48405	-5.22241	0.00144679	0.00578584	FALSE	no	down
COX6B2	70.5692	-2.22279	2.30293e-05	0.000149917	FALSE	yes	down
CPA1	18.9981	-3.37358	3.99792e-06	3.11665e-05	FALSE	yes	down
CPA4	21.5743	-1.22062	0.0121736	0.0348684	FALSE	yes	down
CPA6	6.70407	-3.67445	0.00446357	0.0150726	FALSE	yes	down
CPLX3	35.7881	2.19016	5.10655e-05	0.000303956	FALSE	yes	up
CPM	104.85	1.65841	0.00017155	0.000892997	FALSE	yes	up
CPN1	8.05422	-3.95614	0.00110306	0.00455212	FALSE	yes	down
CPNE4	314.829	1.67493	1.50707e-07	1.60243e-06	FALSE	yes	up
CPNE7	185.296	-1.30036	0.00111717	0.00460354	FALSE	yes	down
CPNE9	100.704	1.14276	4.63326e-06	3.55918e-05	FALSE	yes	up
CPXM2	48.6294	-3.23666	3.91478e-12	9.17756e-11	FALSE	yes	down
CPZ	469.348	-3.62255	0.000751141	0.0032501	FALSE	yes	down
CR1L	56.2088	-9.23557	2.92028e-13	8.14079e-12	FALSE	yes	down
CRABP1	10973.9	-1.46908	0.00423025	0.0144129	FALSE	yes	down
CRABP2	3972.46	-1.28153	4.28822e-23	5.2478e-21	FALSE	yes	down
CRB3	39.8281	-3.55342	3.90864e-08	4.68315e-07	FALSE	yes	down
CREB3L1	779.55	-3.41493	3.40131e-06	2.70651e-05	FALSE	yes	down
CREB3L3	31.3637	-3.29443	0.000483891	0.00222117	FALSE	yes	down
CRH	9.57708	-2.23174	0.00839431	0.0255613	FALSE	yes	down
CRHBP	153.983	-7.25049	2.58071e-30	8.23205e-28	FALSE	yes	down
CRIP3	24.8644	-1.18288	0.00881586	0.02662	FALSE	yes	down
CRLF1	187.168	-2.0995	4.20173e-05	0.000255412	FALSE	yes	down
CROCC2	14.6475	-2.36456	0.000175655	0.000910709	FALSE	yes	down
CROT	352.571	1.02046	1.61377e-08	2.07402e-07	FALSE	yes	up
CRPPA	95.1531	1.44792	1.4781e-05	0.000100774	FALSE	yes	up
CRTAC1	192.407	-1.25038	1.34621e-07	1.44403e-06	FALSE	yes	down
CRX	101.746	3.39592	2.05855e-19	1.47262e-17	FALSE	yes	up
CRYAB	53.7219	-1.53381	7.57999e-06	5.53647e-05	FALSE	yes	down
CRYBA2	3.34988	-4.1389	0.00949466	0.0283833	FALSE	no	down
CRYBA4	10.2812	-4.26749	8.23855e-05	0.000463713	FALSE	yes	down
CRYBB1	18.1673	-3.31421	4.55051e-07	4.35105e-06	FALSE	yes	down
CRYBG1	67.9044	-2.11588	5.11848e-10	8.49066e-09	FALSE	yes	down
CRYBG2	43.7519	-2.06969	8.62366e-07	7.80824e-06	FALSE	yes	down
CRYBG3	1051.2	1.36522	4.57239e-09	6.43773e-08	FALSE	yes	up
CRYGD	36.0857	-1.56736	0.00159526	0.00629624	FALSE	yes	down
CSAG1	20.32	-7.76784	4.58117e-09	6.44544e-08	FALSE	yes	down
CSAG3	155.991	-7.85417	2.08132e-22	2.37969e-20	FALSE	yes	down
CSF1	332.422	-1.38357	2.13113e-14	7.1006e-13	FALSE	yes	down
CSF1R	25.2704	-1.94393	0.0132791	0.0374416	FALSE	yes	down
CSF2RA	39.3237	-1.999	2.50004e-06	2.05083e-05	FALSE	yes	down
CSF3R	29.2527	-3.18734	3.5667e-05	0.000220811	FALSE	yes	down
CSMD2	420.101	1.03727	6.96053e-08	7.88346e-07	FALSE	yes	up
CSMD3	200.594	1.80902	1.28467e-08	1.68496e-07	FALSE	yes	up
CSNK1A1P1	25.8813	-2.77814	4.68808e-06	3.59137e-05	FALSE	yes	down
CSPG4	409.575	-1.74978	2.84252e-08	3.50728e-07	FALSE	yes	down
CSRNP1	428.764	-1.24863	1.04065e-11	2.27261e-10	FALSE	yes	down
CSRNP3	2464.61	1.14404	3.35988e-14	1.0878e-12	FALSE	yes	up
CSRP1	386.08	-1.09228	8.06995e-06	5.86571e-05	FALSE	yes	down
CST1	181.83	-9.96795	4.01574e-15	1.49977e-13	FALSE	yes	down
CST4	5.03153	-5.74859	0.00274886	0.0100126	FALSE	yes	down
CT75	207.22	1.85643	2.68154e-09	3.93495e-08	FALSE	yes	up
CTCFL	4.67644	-4.63032	0.00212718	0.00800439	FALSE	no	down
CTHRC1	185.968	-2.51825	3.32153e-11	6.76758e-10	FALSE	yes	down
CTSC	1057.45	-1.94791	1.77983e-25	3.06477e-23	FALSE	yes	down
CTSE	32.9436	-8.46448	5.0798e-09	7.09568e-08	FALSE	yes	down
CTSF	27.455	-3.97992	1.17092e-08	1.54571e-07	FALSE	yes	down
CTSS	27.161	-1.51535	0.00276088	0.0100526	FALSE	yes	down
CTSV	737.498	-2.51976	3.12203e-17	1.56568e-15	FALSE	yes	down
CTXND1	212.807	2.7248	3.26826e-23	4.10282e-21	FALSE	yes	up
CUBN	1261.98	3.28564	5.6477e-25	8.92019e-23	FALSE	yes	up
CX3CL1	495.734	1.0458	6.31999e-08	7.23378e-07	FALSE	yes	up
CXCL11	52.8367	-6.69123	1.13395e-13	3.38932e-12	FALSE	yes	down
CXCL12	1269.13	-2.40613	4.97956e-05	0.000297398	FALSE	yes	down
CXCL13	28.103	1.26032	0.0134137	0.0377338	FALSE	yes	up
CXCL14	1245.35	-2.95029	7.7824e-30	2.22691e-27	FALSE	yes	down
CXCL16	35.9545	-1.7407	4.12663e-06	3.20415e-05	FALSE	yes	down
CXCL5	14.3178	-1.72188	0.00644456	0.0204698	FALSE	yes	down
CXCR2P1	14.0764	-4.73682	3.30299e-06	2.63832e-05	FALSE	yes	down
CYB5A	550.747	-1.15794	2.11015e-07	2.16558e-06	FALSE	yes	down
CYB5D2	503.393	1.00117	3.11254e-08	3.81865e-07	FALSE	yes	up
CYB5R2	184.4	-2.20795	3.61582e-11	7.2984e-10	FALSE	yes	down
CYBA	447.913	-1.06896	7.97347e-09	1.07761e-07	FALSE	yes	down
CYGB	127.188	-1.96603	3.32059e-09	4.79317e-08	FALSE	yes	down
CYMP	10.6592	-5.85792	2.1337e-05	0.00014012	FALSE	yes	down
CYMP-AS1	16.8717	-7.50388	1.25064e-08	1.64487e-07	FALSE	yes	down
CYP1B1	1474.44	-2.7457	9.93398e-20	7.52122e-18	FALSE	yes	down
CYP26A1	186.918	-3.94417	1.72995e-17	9.09767e-16	FALSE	yes	down
CYP26B1	174.076	-2.01181	1.73432e-05	0.000116367	FALSE	yes	down
CYP27A1	304.948	-2.29329	4.76488e-27	1.01885e-24	FALSE	yes	down
CYP2A13	8.81502	-2.11289	0.0142012	0.0395375	FALSE	yes	down
CYP2B6	7.0394	-6.23346	0.000174776	0.000906637	FALSE	yes	down
CYP2D7	46.4276	1.20743	0.0011961	0.0048956	FALSE	yes	up
CYP2E1	127.397	-1.20732	4.8776e-06	3.71607e-05	FALSE	yes	down
CYP2F1	4.18763	-4.46931	0.00396269	0.0136254	FALSE	no	down
CYP2S1	639.471	-5.29394	2.35101e-50	3.26757e-47	FALSE	yes	down
CYP2T1P	100.518	-1.32083	2.82486e-07	2.80726e-06	FALSE	yes	down
CYP4B1	3.04744	-5.02287	0.0148178	0.0409727	FALSE	no	down
CYP4F12	2.07299	-4.48136	0.0171806	0.0463598	FALSE	no	down
CYP4F22	16.6782	-7.48084	2.75224e-08	3.40452e-07	FALSE	yes	down
CYP4F29P	35.4606	-5.71816	1.29013e-09	1.98603e-08	FALSE	yes	down
CYP4F3	5.16713	-5.79673	0.000168062	0.000876718	FALSE	yes	down
CYP4X1	90.1895	-2.6313	2.5989e-10	4.51109e-09	FALSE	yes	down
CYP7B1	242.85	1.12371	1.07867e-05	7.54178e-05	FALSE	yes	up
CYSLTR1	8.08857	-4.53796	0.000236646	0.00118369	FALSE	yes	down
CYSLTR2	284.246	-2.56276	0.00841793	0.0256212	FALSE	yes	down
CYTOR	18.3439	-1.64507	0.00989056	0.0293235	FALSE	yes	down
CYYR1-AS1	8.64334	2.45632	0.0103779	0.030499	FALSE	yes	up
D21S2088E	2.48582	-4.74774	0.0104987	0.0307935	FALSE	no	down
DANT1	5.68811	-4.00533	0.00249946	0.00921805	FALSE	yes	down
DAZL	5.25314	-2.79959	0.0115375	0.0333724	FALSE	yes	down
DBX1	221.641	2.95231	0.00425706	0.0144865	FALSE	yes	up
DCAF4	313.372	-1.39536	9.46897e-11	1.77673e-09	FALSE	yes	down
DCBLD1	200.279	-1.35376	2.60962e-13	7.30617e-12	FALSE	yes	down
DCC	7478.34	1.3792	6.52314e-10	1.05421e-08	FALSE	yes	up
DCDC1	211.64	1.7754	1.5473e-09	2.3503e-08	FALSE	yes	up
DCDC2	40.8947	-1.49373	0.0117262	0.0338176	FALSE	yes	down
DCN	7484.14	-2.87252	0.00640235	0.0203624	FALSE	yes	down
DCT	330.46	1.4354	7.7159e-06	5.6294e-05	FALSE	yes	up
DDIAS	252.784	-1.24328	4.39602e-07	4.21225e-06	FALSE	yes	down
DDIT4	2753.5	-1.07383	2.79388e-06	2.27176e-05	FALSE	yes	down
DDR2	1859.76	-1.80242	0.017241	0.0464842	FALSE	yes	down
DDX43	17.0735	-7.51408	1.01619e-07	1.11902e-06	FALSE	yes	down
DDX53	12.9427	-6.13939	3.04397e-06	2.45257e-05	FALSE	yes	down
DDX60L	86.6264	-1.30266	0.000335025	0.00160525	FALSE	yes	down
DEFA6	4.48315	-5.58156	0.000820878	0.00351743	FALSE	no	down
DENND1B	795.876	1.2756	3.1006e-11	6.36407e-10	FALSE	yes	up
DENND1C	130.429	-1.95505	1.79979e-09	2.71265e-08	FALSE	yes	down
DENND2C	102.774	-1.48717	1.329e-08	1.73672e-07	FALSE	yes	down
DENND6B	1393.29	1.11991	7.60969e-07	6.97782e-06	FALSE	yes	up
DEPTOR	235.761	-2.12793	4.53568e-11	8.9873e-10	FALSE	yes	down
DES	84.7495	-2.59212	4.79461e-11	9.43311e-10	FALSE	yes	down
DGAT2	111.89	-1.2939	3.72446e-08	4.48652e-07	FALSE	yes	down
DGKB	226.551	2.28348	1.69125e-10	3.02744e-09	FALSE	yes	up
DGKG	85.2868	1.04774	0.00138543	0.00556173	FALSE	yes	up
DGKI	429.483	1.38215	8.85253e-22	9.01846e-20	FALSE	yes	up
DGKK	182.571	-2.54451	1.93472e-20	1.6584e-18	FALSE	yes	down
DHRS3	168.081	-2.34793	9.67581e-16	4.00578e-14	FALSE	yes	down
DHRS9	2.48669	-4.74784	0.010592	0.0310063	FALSE	no	down
DIAPH3	297.32	-1.56666	4.36186e-13	1.1887e-11	FALSE	yes	down
DIPK1C	30.6545	1.8431	1.12496e-05	7.83726e-05	FALSE	yes	up
DIRAS3	50.1441	1.15799	0.000354762	0.00168859	FALSE	yes	up
DIRC3	26.9961	-1.573	0.000501519	0.00229343	FALSE	yes	down
DKK1	197.87	-1.68856	5.9902e-05	0.000350443	FALSE	yes	down
DKK2	343.891	-2.34118	0.00997702	0.0295214	FALSE	yes	down
DKK4	3.03735	4.04073	0.0139538	0.038977	FALSE	no	up
DLGAP1-AS1	99.3954	1.26052	7.7426e-07	7.083e-06	FALSE	yes	up
DLGAP2	36.6244	1.58112	2.856e-05	0.000181194	FALSE	yes	up
DLGAP5	1550.78	-1.07434	8.06946e-10	1.28701e-08	FALSE	yes	down
DLX3	18.7007	-1.39306	0.005993	0.0192651	FALSE	yes	down
DLX5	12.8569	-2.42162	0.000820416	0.00351622	FALSE	yes	down
DMBX1	698.034	1.60064	1.79077e-06	1.51499e-05	FALSE	yes	up
DMGDH	24.1674	1.69007	0.000767729	0.00331524	FALSE	yes	up
DMKN	171.455	-2.77512	3.78737e-22	4.11702e-20	FALSE	yes	down
DMRT3	76.1574	2.71757	9.59839e-15	3.40813e-13	FALSE	yes	up
DMRTA2	45.3931	3.34399	3.69895e-09	5.29612e-08	FALSE	yes	up
DMTN	458.854	1.19034	1.01218e-13	3.05347e-12	FALSE	yes	up
DNAH11	129.018	1.20642	1.03476e-05	7.27923e-05	FALSE	yes	up
DNAH2	256.79	-2.32405	6.20985e-20	4.9521e-18	FALSE	yes	down
DNAH7	186.722	1.19111	7.36629e-05	0.000420857	FALSE	yes	up
DNAJC15	126.28	-3.81352	1.72527e-13	4.98076e-12	FALSE	yes	down
DNAJC5G	11.0803	-3.13199	0.00134675	0.00542099	FALSE	yes	down
DNASE1L3	5.86671	-3.41554	0.00292009	0.0105399	FALSE	yes	down
DNMT3B	5900.21	-3.14676	2.79428e-68	6.79639e-65	FALSE	yes	down
DNMT3L	40.828	-8.77391	3.59983e-11	7.27367e-10	FALSE	yes	down
DOCK10	252.718	2.20283	9.13856e-18	4.9809e-16	FALSE	yes	up
DOCK2	23.1473	-3.40086	1.67246e-08	2.13816e-07	FALSE	yes	down
DOK4	2145.31	-1.47401	8.06416e-28	1.84603e-25	FALSE	yes	down
DOK7	24.8715	1.22267	0.0065514	0.0207415	FALSE	yes	up
DPEP1	83.1131	-2.04418	0.000607241	0.00270258	FALSE	yes	down
DPEP3	6.26743	-6.06679	5.7413e-05	0.0003372	FALSE	yes	down
DPH3P1	65.7568	-1.12504	4.55957e-05	0.000274412	FALSE	yes	down
DPP10-AS1	33.0469	1.16961	0.00626113	0.0200081	FALSE	yes	up
DPPA2	48.0039	-3.58967	4.62639e-11	9.14214e-10	FALSE	yes	down
DPPA3	18.7547	-7.64983	4.15365e-08	4.94928e-07	FALSE	yes	down
DPPA4	1684.58	-2.121	2.61943e-15	1.01129e-13	FALSE	yes	down
DPPA5	66.2235	-9.47273	7.20318e-13	1.8864e-11	FALSE	yes	down
DPT	4.25956	-5.50855	0.000762998	0.00329701	FALSE	no	down
DPY19L1P2	24.7512	1.00134	0.0170381	0.0460389	FALSE	yes	up
DPY19L2P4	7.88016	2.58689	0.00286153	0.0103609	FALSE	yes	up
DPYS	4.01622	-3.51115	0.0149669	0.0413203	FALSE	no	down
DQX1	124.014	1.79179	2.03197e-06	1.6991e-05	FALSE	yes	up
DRAM1	54.0297	-2.00134	3.38829e-06	2.6976e-05	FALSE	yes	down
DRC3	155.268	1.08931	3.06897e-07	3.02513e-06	FALSE	yes	up
DRD1	20.5947	-1.65026	0.0168822	0.0457003	FALSE	yes	down
DRD2	729.747	-1.09064	0.000229808	0.00115426	FALSE	yes	down
DRGX	240.2	2.8566	2.75096e-25	4.6145e-23	FALSE	yes	up
DRICH1	41.7288	1.03313	0.00794399	0.0244386	FALSE	yes	up
DSC2	1107.96	-1.0299	1.22484e-07	1.32848e-06	FALSE	yes	down
DSCAML1	142.519	1.41114	3.28863e-11	6.70756e-10	FALSE	yes	up
DSCC1	247.588	-1.06721	7.40793e-07	6.80886e-06	FALSE	yes	down
DSG2	2264.7	-1.66028	7.18508e-13	1.8842e-11	FALSE	yes	down
DSP	2111.31	-2.36634	8.6811e-12	1.92608e-10	FALSE	yes	down
DST	5738.58	1.04749	1.16292e-10	2.13875e-09	FALSE	yes	up
DTNA	1567.97	1.44613	3.76858e-09	5.38788e-08	FALSE	yes	up
DUOX2	24.7538	-1.95168	0.0017345	0.00675403	FALSE	yes	down
DUOXA1	17.4964	-1.36172	0.00756193	0.0234636	FALSE	yes	down
DUSP13	3.79352	-4.31196	0.0125152	0.035686	FALSE	no	down
DUSP5	187.048	-1.99373	2.32017e-14	7.66484e-13	FALSE	yes	down
DUSP6	594.464	1.13904	5.80927e-11	1.13037e-09	FALSE	yes	up
DUSP9	270.958	-2.73495	0.000135976	0.000727876	FALSE	yes	down
DYNAP	22.2784	-7.89861	6.92556e-09	9.48997e-08	FALSE	yes	down
DYNLRB2	29.1854	1.33226	0.00501999	0.0166915	FALSE	yes	up
DYNLT3	339.939	-1.1039	1.1354e-14	3.97349e-13	FALSE	yes	down
DYSF	144.925	-3.07741	2.86998e-10	4.93322e-09	FALSE	yes	down
EBF1	1982.61	1.1164	3.58409e-28	8.50479e-26	FALSE	yes	up
EBF3	3102.36	1.14351	2.03024e-32	8.40519e-30	FALSE	yes	up
EBI3	5.89348	-4.04309	0.00235362	0.0087465	FALSE	yes	down
ECE1	2373.24	-1.61718	1.10046e-12	2.7845e-11	FALSE	yes	down
ECHDC2	67.9937	-1.29199	3.19284e-05	0.000200472	FALSE	yes	down
ECSCR	28.6166	-2.55798	0.00109029	0.00450612	FALSE	yes	down
EDA	460.859	-2.39517	1.17972e-25	2.04956e-23	FALSE	yes	down
EDA2R	19.6347	-2.25006	0.000343919	0.0016418	FALSE	yes	down
EDAR	76.6982	1.19388	0.00146988	0.00586663	FALSE	yes	up
EDN3	260.656	-3.37745	1.03045e-19	7.77148e-18	FALSE	yes	down
EFCAB12	124.207	1.09544	2.40066e-06	1.97765e-05	FALSE	yes	up
EFCAB5	34.9176	1.17376	0.000958046	0.00402628	FALSE	yes	up
EFCAB6	92.8458	1.02408	0.00128345	0.00520171	FALSE	yes	up
EFEMP1	322.298	-1.34719	0.000348148	0.00166036	FALSE	yes	down
EFEMP2	776.889	-2.24102	7.56265e-10	1.21114e-08	FALSE	yes	down
EFNA1	161.934	-1.06269	6.60332e-05	0.000382062	FALSE	yes	down
EGFL7	451.158	-2.54877	6.37797e-21	5.85389e-19	FALSE	yes	down
EGFLAM	644.578	-1.66986	4.78932e-11	9.43225e-10	FALSE	yes	down
EGLN3	144.847	-1.05479	1.98718e-06	1.66379e-05	FALSE	yes	down
EGR3	20.3275	-2.24411	1.43506e-05	9.80802e-05	FALSE	yes	down
EHD2	645.422	-2.84103	2.05572e-12	5.04024e-11	FALSE	yes	down
EHD4	333.678	-1.5833	6.18191e-13	1.64778e-11	FALSE	yes	down
EHHADH	125.449	-1.01553	1.12465e-06	9.88857e-06	FALSE	yes	down
EID3	17.5987	-1.9439	0.00204307	0.00773341	FALSE	yes	down
EIF4EBP1	976.173	-1.63893	2.31991e-14	7.66484e-13	FALSE	yes	down
ELAVL2	1900.16	1.26819	5.83905e-28	1.35257e-25	FALSE	yes	up
ELAVL4	2259.3	1.20812	2.35644e-28	5.87697e-26	FALSE	yes	up
ELF3	123.2	-3.10661	0.00264143	0.00967197	FALSE	yes	down
ELF4	523.678	-1.40888	2.62148e-24	3.80662e-22	FALSE	yes	down
ELK1	1443.79	-1.28367	8.75217e-16	3.6545e-14	FALSE	yes	down
ELK3	912.412	-1.23387	1.68785e-07	1.7791e-06	FALSE	yes	down
ELL3	30.1459	-1.58041	0.000520634	0.00237026	FALSE	yes	down
ELOVL7	37.6989	-1.6591	0.000159647	0.000837757	FALSE	yes	down
ELP4	771.873	1.3983	1.73314e-14	5.8345e-13	FALSE	yes	up
EMID1	697.753	1.10521	4.08269e-12	9.53672e-11	FALSE	yes	up
EMILIN1	1326.55	-2.27612	0.00541595	0.0177354	FALSE	yes	down
EMP1	55.5132	-1.10742	0.00028864	0.00140655	FALSE	yes	down
EMP3	618.06	-1.09161	2.07958e-07	2.13731e-06	FALSE	yes	down
EMSLR	69.7538	-3.20899	8.23595e-16	3.45377e-14	FALSE	yes	down
EMX2	202.148	2.45847	2.41596e-06	1.98864e-05	FALSE	yes	up
EMX2OS	430.409	2.30492	0.000380458	0.00179704	FALSE	yes	up
ENG	106.061	-1.8694	4.26558e-08	5.06404e-07	FALSE	yes	down
ENO1	21337.2	-1.06279	1.75258e-15	6.97007e-14	FALSE	yes	down
ENOX1	329.313	1.03125	5.80138e-09	8.05733e-08	FALSE	yes	up
ENPP1	366.721	-2.57469	1.25267e-19	9.26788e-18	FALSE	yes	down
ENPP2	1245.05	-1.23321	7.61098e-11	1.44201e-09	FALSE	yes	down
ENTPD2	26.9505	-2.48741	3.33181e-07	3.24964e-06	FALSE	yes	down
ENTPD3	478.862	-2.85508	0.000129385	0.000696234	FALSE	yes	down
EOGT	176.17	-1.2032	6.99519e-11	1.33706e-09	FALSE	yes	down
EOLA2	629.691	-1.02403	2.89795e-08	3.57114e-07	FALSE	yes	down
EPAS1	1090.86	-1.68422	0.00234975	0.00873379	FALSE	yes	down
EPB41L4A-DT	80.9406	1.18846	4.07073e-06	3.1696e-05	FALSE	yes	up
EPCAM	751.143	-3.92379	1.08933e-06	9.61711e-06	FALSE	yes	down
EPHA1	199.497	-5.22897	4.52724e-25	7.22058e-23	FALSE	yes	down
EPHA1-AS1	11.568	-3.67942	7.39187e-05	0.000421916	FALSE	yes	down
EPHA10	444.003	1.57472	1.2483e-10	2.28069e-09	FALSE	yes	up
EPHA4	1874.81	1.11361	2.6559e-06	2.16601e-05	FALSE	yes	up
EPHA7	6985.1	1.55341	6.70544e-08	7.61672e-07	FALSE	yes	up
EPHA8	131.268	1.71525	1.38216e-14	4.76845e-13	FALSE	yes	up
EPHB1	1832.86	1.4959	9.96229e-11	1.86223e-09	FALSE	yes	up
EPHX3	58.6258	-1.90548	5.03964e-08	5.92411e-07	FALSE	yes	down
EPN3	29.2803	-1.64515	0.000443895	0.00205797	FALSE	yes	down
EPOR	366.366	-1.39647	3.47194e-07	3.37954e-06	FALSE	yes	down
EPS8L2	176.005	-1.77107	1.40024e-06	1.20557e-05	FALSE	yes	down
EPS8L3	11.1095	-4.97316	4.08713e-05	0.000249146	FALSE	yes	down
EPSTI1	51.9105	-3.52429	3.48234e-16	1.54349e-14	FALSE	yes	down
ERAP2	29.8392	-1.85272	2.20504e-05	0.000144124	FALSE	yes	down
ERBB3	2081.01	1.60501	1.06487e-09	1.65762e-08	FALSE	yes	up
ERC2	498.548	1.21441	1.56766e-14	5.35149e-13	FALSE	yes	up
ERCC6L	419.335	-1.52457	1.1744e-19	8.75535e-18	FALSE	yes	down
ERICH3	68.6152	1.27366	0.00146681	0.00585774	FALSE	yes	up
ERP27	20.4423	-5.89745	2.40136e-07	2.42857e-06	FALSE	yes	down
ERRFI1	1545.98	-1.06716	5.71648e-17	2.76695e-15	FALSE	yes	down
ERVH48-1	1620.73	-5.67241	6.21675e-06	4.62053e-05	FALSE	yes	down
ERVV-2	4.38454	-5.55155	0.000547774	0.00247356	FALSE	no	down
ESAM	131.649	-1.9254	0.000177217	0.000917343	FALSE	yes	down
ESRG	2302.03	-6.3299	8.88805e-172	8.64719e-168	FALSE	yes	down
ESRP1	355.979	-5.66326	3.43637e-45	3.5192e-42	FALSE	yes	down
ESRP2	117.987	-3.89298	9.86212e-16	4.07425e-14	FALSE	yes	down
ESYT3	37.4075	-1.84372	0.000196316	0.00100406	FALSE	yes	down
ETS1	1625.88	-1.59418	2.11626e-08	2.66698e-07	FALSE	yes	down
ETV3L	33.7854	3.18399	1.28594e-08	1.68496e-07	FALSE	yes	up
ETV4	566.914	-2.60889	9.50737e-19	6.1871e-17	FALSE	yes	down
EVA1A	55.9564	-1.23189	6.49583e-05	0.000376739	FALSE	yes	down
EVA1B	242.764	-1.5004	1.72594e-07	1.81336e-06	FALSE	yes	down
EVA1C	11.4924	1.63593	0.0113492	0.0328815	FALSE	yes	up
EVX1	144.34	-1.44641	5.74776e-08	6.65318e-07	FALSE	yes	down
EVX1-AS	52.1307	-2.053	8.20448e-07	7.46361e-06	FALSE	yes	down
EXOC3L2	42.0988	-4.22227	3.94122e-12	9.21734e-11	FALSE	yes	down
EXTL1	217.545	1.53792	6.60424e-10	1.06555e-08	FALSE	yes	up
F10	222.134	-1.33543	1.99539e-07	2.05975e-06	FALSE	yes	down
F11R	914.846	-3.13635	1.3222e-39	1.0291e-36	FALSE	yes	down
F13A1	131.377	2.16727	1.81625e-10	3.23039e-09	FALSE	yes	up
F2	36.7953	-3.29137	1.06238e-10	1.97438e-09	FALSE	yes	down
F2RL1	242.431	-3.89135	9.89447e-35	4.69577e-32	FALSE	yes	down
F2RL2	66.6921	-1.93084	4.25344e-05	0.000258326	FALSE	yes	down
F3	238.93	-2.60365	2.50986e-08	3.12056e-07	FALSE	yes	down
F5	78.3961	-2.62677	3.37343e-09	4.86585e-08	FALSE	yes	down
F7	33.1745	-1.72907	0.00350386	0.0122932	FALSE	yes	down
FA2H	26.5912	-3.86961	6.64603e-09	9.13267e-08	FALSE	yes	down
FAAH2	113.339	-1.10646	0.00300654	0.0107837	FALSE	yes	down
FABP1	108.182	-8.32704	7.30025e-13	1.90925e-11	FALSE	yes	down
FABP5	588.094	-1.14407	2.23355e-12	5.40553e-11	FALSE	yes	down
FADS6	11.5954	-4.00041	2.86766e-05	0.000181815	FALSE	yes	down
FAH	365.554	-1.06361	6.148e-15	2.22771e-13	FALSE	yes	down
FAM110C	111.294	1.58334	6.20762e-06	4.61727e-05	FALSE	yes	up
FAM110D	36.7942	-1.67588	0.000193227	0.000990207	FALSE	yes	down
FAM114A1	755.347	-2.13145	1.39977e-19	1.0278e-17	FALSE	yes	down
FAM124B	25.6265	-2.70459	0.00855508	0.0259891	FALSE	yes	down
FAM135B	186.96	1.78918	1.44295e-09	2.20731e-08	FALSE	yes	up
FAM151A	10.5231	-2.8033	0.000953275	0.00400969	FALSE	yes	down
FAM155A	503.207	1.10068	3.12462e-07	3.0722e-06	FALSE	yes	up
FAM160A1	210.393	-2.33799	2.76354e-30	8.5354e-28	FALSE	yes	down
FAM162B	20.6939	-1.48201	0.0141352	0.0393761	FALSE	yes	down
FAM163A	108.073	1.11379	0.00117624	0.00482513	FALSE	yes	up
FAM163B	41.6871	-1.74257	0.000380317	0.00179704	FALSE	yes	down
FAM166B	18.4344	-1.32875	0.0121523	0.0348248	FALSE	yes	down
FAM181A	195.16	1.16889	0.000136059	0.00072799	FALSE	yes	up
FAM181A-AS1	84.0812	1.38725	5.10603e-07	4.83235e-06	FALSE	yes	up
FAM184B	56.3034	1.65537	4.82523e-06	3.6819e-05	FALSE	yes	up
FAM189A2	56.9904	-1.26102	0.00185079	0.00714253	FALSE	yes	down
FAM20A	156.862	-1.28733	2.14982e-08	2.70577e-07	FALSE	yes	down
FAM216B	4.83538	-3.74116	0.00862854	0.0261721	FALSE	no	down
FAM218A	136.42	1.04367	4.88859e-05	0.000292324	FALSE	yes	up
FAM30A	9.11738	-5.61969	7.70996e-05	0.000437888	FALSE	yes	down
FAM43A	311.637	1.56737	1.20917e-11	2.61714e-10	FALSE	yes	up
FAM50B	17.2018	1.55464	0.00292423	0.0105467	FALSE	yes	up
FAM66C	152.752	1.11871	5.57291e-07	5.22591e-06	FALSE	yes	up
FAM71E1	75.9881	-1.04251	0.000307147	0.00148594	FALSE	yes	down
FAM71F1	11.2521	-2.65999	0.00262823	0.00963636	FALSE	yes	down
FAM71F2	67.1437	1.46691	6.42682e-06	4.76392e-05	FALSE	yes	up
FAM72A	71.0625	-1.48466	1.90506e-05	0.000126601	FALSE	yes	down
FAM72B	103.512	-1.41187	4.81254e-08	5.67186e-07	FALSE	yes	down
FAM72C	19.689	-1.81224	0.00678027	0.0213512	FALSE	yes	down
FAM78B	315.482	1.701	3.68121e-12	8.68231e-11	FALSE	yes	up
FAM83B	69.5207	-4.06827	2.07895e-15	8.1557e-14	FALSE	yes	down
FAM83D	829.417	-1.59199	3.80465e-15	1.42917e-13	FALSE	yes	down
FAM83F	90.5003	-2.94498	1.94396e-11	4.12043e-10	FALSE	yes	down
FAM83G	170.661	-1.98641	4.40409e-12	1.02383e-10	FALSE	yes	down
FAM90A1	32.2124	1.18069	0.00387109	0.0133553	FALSE	yes	up
FAM9C	5.59226	-5.90219	0.000132806	0.000712916	FALSE	yes	down
FAR2P1	96.2838	-2.21403	5.22753e-10	8.64943e-09	FALSE	yes	down
FAS	22.307	-1.27022	0.00532835	0.0174986	FALSE	yes	down
FBLIM1	618.871	-2.47789	9.03786e-15	3.22676e-13	FALSE	yes	down
FBLN1	6758.43	-2.08419	1.87197e-22	2.15531e-20	FALSE	yes	down
FBLN2	1982.51	-2.37171	1.18172e-05	8.18871e-05	FALSE	yes	down
FBLN5	252.443	-2.52475	1.34291e-08	1.75371e-07	FALSE	yes	down
FBXL22	12.9159	1.63178	0.014971	0.041326	FALSE	yes	up
FBXL8	14.8723	-1.41361	0.0169023	0.0457277	FALSE	yes	down
FBXO17	537.282	-1.00513	3.24588e-10	5.53535e-09	FALSE	yes	down
FBXO2	329.366	-2.29785	6.83505e-21	6.21478e-19	FALSE	yes	down
FCGR1A	12.5783	1.80673	0.00589769	0.0190216	FALSE	yes	up
FCGR2C	6.16454	-2.7159	0.015833	0.0433242	FALSE	yes	down
FCN3	9.69568	-5.71062	3.09931e-05	0.000195401	FALSE	yes	down
FCRLA	27.9822	2.24059	8.82626e-05	0.00049351	FALSE	yes	up
FENDRR	45.4807	-7.06591	6.17411e-11	1.19182e-09	FALSE	yes	down
FERD3L	83.8918	2.57791	2.77044e-08	3.42485e-07	FALSE	yes	up
FERMT1	67.252	-3.31831	7.26801e-15	2.61406e-13	FALSE	yes	down
FES	89.7924	-2.38699	1.39014e-14	4.7875e-13	FALSE	yes	down
FETUB	2.31423	-4.63419	0.0173921	0.0468264	FALSE	no	down
FEZF1	66.4	3.61303	3.98067e-14	1.27458e-12	FALSE	yes	up
FEZF1-AS1	173.924	3.00769	1.69767e-10	3.03614e-09	FALSE	yes	up
FEZF2	110.295	3.3959	1.71067e-10	3.05546e-09	FALSE	yes	up
FGA	377.455	-8.49165	3.57727e-18	2.10929e-16	FALSE	yes	down
FGB	382.529	-7.10242	4.40103e-11	8.74722e-10	FALSE	yes	down
FGD4	989.875	1.22507	3.42621e-13	9.44296e-12	FALSE	yes	up
FGD5	298.082	-2.23058	1.29599e-11	2.79882e-10	FALSE	yes	down
FGF13-AS1	29.9449	1.22391	0.00220499	0.00825566	FALSE	yes	up
FGF14	141.887	1.77656	8.66339e-09	1.16498e-07	FALSE	yes	up
FGF19	64.5133	-1.56103	0.000986487	0.00412975	FALSE	yes	down
FGF20	6.44162	-3.62471	0.00427846	0.0145517	FALSE	yes	down
FGF3	2.97262	-4.99414	0.00337424	0.0118942	FALSE	no	down
FGF4	148.42	-10.6378	2.74754e-18	1.67547e-16	FALSE	yes	down
FGF7	24.9011	-2.34304	3.47481e-05	0.000216015	FALSE	yes	down
FGFBP3	3206.32	-1.20935	2.9507e-05	0.000186836	FALSE	yes	down
FGFR4	424.876	-2.10792	7.93815e-11	1.50107e-09	FALSE	yes	down
FGG	229.593	-7.09537	0.000166442	0.00086873	FALSE	yes	down
FHDC1	696.191	1.83057	6.27436e-17	3.01448e-15	FALSE	yes	up
FHOD3	1228.03	1.01779	7.0446e-13	1.85235e-11	FALSE	yes	up
FIBIN	212.1	-2.67962	0.0178408	0.0477769	FALSE	yes	down
FLI1	258.063	-2.96962	0.000692889	0.00302699	FALSE	yes	down
FLJ12825	134.719	-1.66726	0.00155659	0.00616616	FALSE	yes	down
FLJ16779	307.963	1.11794	1.22115e-07	1.32521e-06	FALSE	yes	up
FLJ22447	2.65042	-4.83959	0.00738982	0.0230103	FALSE	no	down
FLJ44635	35.3445	-1.6454	4.03185e-05	0.000246549	FALSE	yes	down
FLNC	4378.17	-1.85566	2.39753e-45	2.9157e-42	FALSE	yes	down
FLT1	697.158	-4.04637	0.00189548	0.00728177	FALSE	yes	down
FLT3LG	28.6769	-1.45004	0.00133095	0.00536961	FALSE	yes	down
FLT4	196.107	-1.48517	0.000152181	0.000803568	FALSE	yes	down
FLVCR1-DT	50.1333	-1.30107	0.000112756	0.000614953	FALSE	yes	down
FMO4	152.157	-1.48326	1.13948e-09	1.76529e-08	FALSE	yes	down
FMO5	57.5567	-1.91351	5.04916e-06	3.82283e-05	FALSE	yes	down
FMOD	895.709	-3.60981	0.0131773	0.0372084	FALSE	yes	down
FN1	49914.6	-2.37202	3.88034e-20	3.18581e-18	FALSE	yes	down
FNDC9	20.681	2.70291	1.05847e-06	9.38301e-06	FALSE	yes	up
FOLR1	43.7043	-2.27413	1.69592e-06	1.44164e-05	FALSE	yes	down
FOSL2	664.886	-2.54855	2.25932e-36	1.33218e-33	FALSE	yes	down
FOXA2	46.6683	-5.06978	1.93911e-13	5.55159e-12	FALSE	yes	down
FOXA3	65.6775	-4.76698	3.42956e-16	1.52357e-14	FALSE	yes	down
FOXB1	126.068	1.54318	0.0064252	0.020425	FALSE	yes	up
FOXB2	20.2071	-7.75848	2.6875e-09	3.94072e-08	FALSE	yes	down
FOXC2	43.701	-3.01694	0.000128071	0.000689545	FALSE	yes	down
FOXF1	154.289	-4.78349	3.92339e-37	2.38566e-34	FALSE	yes	down
FOXF2	93.6384	-1.55752	0.000122103	0.000661991	FALSE	yes	down
FOXH1	228.877	-8.40502	9.48075e-26	1.67706e-23	FALSE	yes	down
FOXI2	58.4096	-3.11728	8.75968e-19	5.7583e-17	FALSE	yes	down
FOXI3	98.7485	-3.21632	2.17639e-25	3.68245e-23	FALSE	yes	down
FOXL1	15.8274	-2.85588	0.00352746	0.0123582	FALSE	yes	down
FOXS1	22.8632	-3.09207	7.7772e-05	0.000440935	FALSE	yes	down
FRAT2	554.411	-1.46513	4.7951e-20	3.88763e-18	FALSE	yes	down
FREM1	2561.28	-1.38328	2.16224e-12	5.2723e-11	FALSE	yes	down
FREM2	1381.36	-1.58009	3.22618e-08	3.93821e-07	FALSE	yes	down
FRG1BP	133.38	-5.37327	1.82373e-27	4.03252e-25	FALSE	yes	down
FRG1CP	11.6956	-5.10232	3.41059e-05	0.000212551	FALSE	yes	down
FRK	23.6322	-1.48617	0.00500353	0.0166454	FALSE	yes	down
FRMD5	490.369	1.07732	3.34757e-15	1.2747e-13	FALSE	yes	up
FRMPD1	308.795	2.37796	3.24487e-17	1.61894e-15	FALSE	yes	up
FRMPD4	94.1467	-1.55058	2.11365e-07	2.16788e-06	FALSE	yes	down
FRZB	1332.91	-2.17266	5.75491e-10	9.40211e-09	FALSE	yes	down
FSHR	10.6335	-5.8428	2.26056e-05	0.000147505	FALSE	yes	down
FSTL5	461.761	1.86465	2.44667e-18	1.50181e-16	FALSE	yes	up
FTSJ1	1305.54	-1.01406	2.846e-09	4.14918e-08	FALSE	yes	down
FURIN	2277.59	-1.13232	3.06223e-09	4.4367e-08	FALSE	yes	down
FUT1	73.0038	-2.29742	6.00885e-11	1.16454e-09	FALSE	yes	down
FUT8-AS1	18.2579	1.2935	0.0149457	0.0412736	FALSE	yes	up
FUT9	562.609	1.40105	1.70306e-17	8.98054e-16	FALSE	yes	up
FXYD5	521.24	-3.87055	7.1138e-06	5.23237e-05	FALSE	yes	down
FYB1	31.6669	-5.24775	7.51046e-09	1.02266e-07	FALSE	yes	down
FYB2	171.27	1.03659	0.000254945	0.00126195	FALSE	yes	up
FZD1	2728.89	2.19362	6.02445e-12	1.36944e-10	FALSE	yes	up
FZD4	599.427	-1.0997	2.5586e-07	2.57022e-06	FALSE	yes	down
FZD5	596.552	-3.67211	2.76846e-19	1.93078e-17	FALSE	yes	down
FZD7	1508.96	-1.78739	7.20608e-16	3.06818e-14	FALSE	yes	down
G0S2	23.0395	-3.2556	1.14437e-06	1.00438e-05	FALSE	yes	down
GAB3	29.7182	-2.19851	0.000275795	0.00135345	FALSE	yes	down
GABBR2	302.905	1.33116	8.47139e-19	5.58767e-17	FALSE	yes	up
GABRA5	63.0658	-1.32456	0.00285676	0.010347	FALSE	yes	down
GABRQ	216.952	-1.07925	4.03825e-05	0.000246785	FALSE	yes	down
GAD1	115.969	-1.00739	0.00499684	0.0166316	FALSE	yes	down
GAD2	27.0008	-2.82499	3.48015e-05	0.000216278	FALSE	yes	down
GADD45B	107.582	-2.26998	8.06935e-11	1.52292e-09	FALSE	yes	down
GAL	185.92	-6.63024	3.14879e-31	1.11399e-28	FALSE	yes	down
GALNT10	2707.09	1.21167	1.7096e-06	1.45264e-05	FALSE	yes	up
GALNT14	162.909	-1.05807	5.56293e-06	4.17768e-05	FALSE	yes	down
GALNT15	46.9059	1.90888	4.23047e-06	3.27954e-05	FALSE	yes	up
GALNT16	1267.91	1.73159	2.34107e-24	3.42501e-22	FALSE	yes	up
GALNT3	77.7384	-1.62696	1.7285e-07	1.81377e-06	FALSE	yes	down
GALNT5	110.162	-1.66814	2.62891e-06	2.14659e-05	FALSE	yes	down
GALNT6	90.0767	-3.98207	1.68248e-14	5.69352e-13	FALSE	yes	down
GALNTL6	83.5665	2.69094	8.36989e-07	7.59614e-06	FALSE	yes	up
GALP	37.4437	2.28992	4.51563e-08	5.34135e-07	FALSE	yes	up
GALR1	13.536	2.28374	0.00186117	0.00717265	FALSE	yes	up
GAP43	5425.1	1.05371	1.86968e-10	3.3073e-09	FALSE	yes	up
GAREM1	512.318	1.19633	1.81192e-07	1.89042e-06	FALSE	yes	up
GAS6	1075.4	1.16792	1.4554e-09	2.22285e-08	FALSE	yes	up
GAS6-AS1	5.92149	3.01168	0.00529112	0.0173969	FALSE	yes	up
GAS6-DT	58.987	2.69918	1.3122e-09	2.0184e-08	FALSE	yes	up
GAS8	159.094	-1.6712	1.27937e-12	3.21628e-11	FALSE	yes	down
GASAL1	10.0901	-2.17284	0.00388358	0.0133912	FALSE	yes	down
GASK1B	245.826	-1.47393	0.000466343	0.00215077	FALSE	yes	down
GATA2	207.546	-2.04227	8.8382e-18	4.84433e-16	FALSE	yes	down
GATA2-AS1	23.1397	-2.16396	0.000651826	0.00287211	FALSE	yes	down
GATA3	129.064	-2.40323	9.01621e-05	0.000503263	FALSE	yes	down
GATA3-AS1	13.9026	-3.27655	4.04414e-05	0.000247064	FALSE	yes	down
GATA4	363.466	-6.49513	1.43675e-55	2.79562e-52	FALSE	yes	down
GATA5	427.774	-4.37071	0.000178756	0.000923529	FALSE	yes	down
GATA6	919.222	-3.68058	0.00102841	0.00428129	FALSE	yes	down
GATA6-AS1	317.64	-3.42734	0.0120886	0.0346677	FALSE	yes	down
GBGT1	154.407	-1.60982	0.000577113	0.00258803	FALSE	yes	down
GBP2	33.7937	-2.81695	5.01173e-08	5.89947e-07	FALSE	yes	down
GBP3	9.78905	-3.1183	0.000441536	0.00204899	FALSE	yes	down
GBP4	188.449	-2.22739	2.27826e-07	2.32461e-06	FALSE	yes	down
GBX2	64.6373	-2.85625	1.07587e-06	9.51559e-06	FALSE	yes	down
GCGR	29.978	-3.22319	3.6554e-06	2.88664e-05	FALSE	yes	down
GCH1	82.5181	-1.41883	1.65363e-06	1.40815e-05	FALSE	yes	down
GCNT3	7.60638	-3.44286	0.0027246	0.00993353	FALSE	yes	down
GDA	220.395	1.49781	2.15738e-05	0.000141532	FALSE	yes	up
GDAP1	1788.42	1.13164	2.11217e-17	1.09015e-15	FALSE	yes	up
GDF15	75.0888	-5.77863	1.39081e-15	5.64975e-14	FALSE	yes	down
GDF3	177.883	-7.80257	5.95526e-10	9.69685e-09	FALSE	yes	down
GDF6	150.262	1.14004	0.00194939	0.00744625	FALSE	yes	up
GDNF	68.0504	1.24365	1.81461e-05	0.000121086	FALSE	yes	up
GDPD2	1301.31	1.31219	9.69992e-09	1.29363e-07	FALSE	yes	up
GEMIN4	711.044	-1.38441	1.41381e-21	1.39644e-19	FALSE	yes	down
GFPT2	892.128	-2.3879	4.051e-14	1.2922e-12	FALSE	yes	down
GFY	42.7331	-1.32546	0.000738347	0.00320043	FALSE	yes	down
GGT1	248.802	-1.78196	6.75877e-13	1.78442e-11	FALSE	yes	down
GGT2	9.02865	-4.12625	0.000206249	0.00105003	FALSE	yes	down
GGT5	63.6028	-1.55094	0.000131072	0.000704725	FALSE	yes	down
GHRH	43.2957	-3.05001	0.000472155	0.00217551	FALSE	yes	down
GIMAP8	17.2859	-3.66324	0.000287945	0.00140422	FALSE	yes	down
GIP	5.33535	-3.2192	0.013105	0.0370313	FALSE	yes	down
GIPC2	8.56838	-2.65627	0.00378971	0.0131187	FALSE	yes	down
GIPC3	67.7761	-1.71581	2.12464e-05	0.000139619	FALSE	yes	down
GJA10	8.88752	3.35898	0.000575692	0.00258225	FALSE	yes	up
GJA5	193.311	-3.44986	2.08963e-14	6.97428e-13	FALSE	yes	down
GJB1	49.9057	-1.66736	0.00216578	0.00812762	FALSE	yes	down
GJC3	40.9181	2.1694	0.000143576	0.000761849	FALSE	yes	up
GJD2	170.54	1.15318	1.73327e-07	1.81713e-06	FALSE	yes	up
GLA	726.736	-1.05645	1.73518e-10	3.09187e-09	FALSE	yes	down
GLB1L3	60.1592	-2.41843	2.63855e-10	4.56792e-09	FALSE	yes	down
GLI1	332.659	-1.11448	0.00280835	0.0101987	FALSE	yes	down
GLIPR2	382.407	-1.90294	2.75542e-18	1.67547e-16	FALSE	yes	down
GLIS1	47.4419	-1.10808	0.000446051	0.00206698	FALSE	yes	down
GLIS3	657.496	2.08441	1.62552e-13	4.72081e-12	FALSE	yes	up
GLRA1	94.6024	1.01109	0.0057745	0.0187018	FALSE	yes	up
GLYAT	12.425	-5.16033	4.54277e-05	0.000273663	FALSE	yes	down
GLYATL1	38.8657	-1.09525	0.0118443	0.0341178	FALSE	yes	down
GLYCTK-AS1	487.192	1.06413	0.000835147	0.00357397	FALSE	yes	up
GNA14	34.3876	-1.43163	0.00161144	0.00634983	FALSE	yes	down
GNB3	1282.53	1.81475	8.32711e-18	4.59006e-16	FALSE	yes	up
GNG11	268.083	-1.34947	4.50843e-08	5.33883e-07	FALSE	yes	down
GNG12-AS1	113.798	1.46708	6.50171e-07	6.02717e-06	FALSE	yes	up
GNG13	37.4044	1.66938	1.74475e-05	0.000116986	FALSE	yes	up
GNG2	6210.98	1.01416	1.6823e-22	1.94846e-20	FALSE	yes	up
GNG3	1029.3	1.43854	5.38498e-29	1.43536e-26	FALSE	yes	up
GNG8	148.371	2.24964	1.335e-20	1.16486e-18	FALSE	yes	up
GNRH2	29.6608	-2.32812	0.00543421	0.0177802	FALSE	yes	down
GNRHR	21.1867	1.52438	0.0011764	0.00482513	FALSE	yes	up
GOLT1A	5.47795	-3.34085	0.00430112	0.0146134	FALSE	yes	down
GPA33	92.3344	1.71537	1.08561e-05	7.58483e-05	FALSE	yes	up
GPAT3	9.385	-2.0121	0.0150939	0.0415853	FALSE	yes	down
GPC3	6597.79	-1.89296	1.7792e-09	2.68578e-08	FALSE	yes	down
GPD1	58.6715	2.03884	5.3586e-07	5.0444e-06	FALSE	yes	up
GPM6A	3232.31	1.51874	3.608e-10	6.08885e-09	FALSE	yes	up
GPNMB	162.223	1.9574	3.18105e-05	0.00019986	FALSE	yes	up
GPR12	17.0233	1.43299	0.00682322	0.0214677	FALSE	yes	up
GPR143	297.039	-1.14096	1.17171e-05	8.13329e-05	FALSE	yes	down
GPR146	37.1623	1.01826	0.018818	0.0499401	FALSE	yes	up
GPR156	178.92	1.6279	4.38067e-11	8.72458e-10	FALSE	yes	up
GPR160	58.3404	-2.68671	3.83526e-09	5.47115e-08	FALSE	yes	down
GPR17	121.209	1.80438	1.61274e-05	0.000108847	FALSE	yes	up
GPR179	15.5608	1.76354	0.00471219	0.0158113	FALSE	yes	up
GPR183	26.5238	-5.27783	1.90458e-09	2.8573e-08	FALSE	yes	down
GPR20	54.616	-3.56185	7.59592e-13	1.98125e-11	FALSE	yes	down
GPR3	68.2077	-1.60209	4.46496e-05	0.000269477	FALSE	yes	down
GPR45	10.9403	1.95019	0.0087721	0.026529	FALSE	yes	up
GPR55	5.21418	-3.82147	0.00631427	0.0201481	FALSE	yes	down
GPR61	37.0445	1.88831	2.46072e-06	2.02114e-05	FALSE	yes	up
GPR62	39.0341	2.45263	2.18134e-06	1.81542e-05	FALSE	yes	up
GPR78	8.60069	-3.00981	0.00782149	0.0241304	FALSE	yes	down
GPRC5C	742.261	-2.35403	5.35103e-11	1.04538e-09	FALSE	yes	down
GPSM3	199.049	-1.71849	6.38757e-09	8.81485e-08	FALSE	yes	down
GPX2	17.873	-2.59082	2.53999e-05	0.000163545	FALSE	yes	down
GRAMD1B	1481.65	1.59582	3.4341e-11	6.9605e-10	FALSE	yes	up
GRAP2	10.1068	-3.15843	0.000857259	0.00365241	FALSE	yes	down
GRB7	161.631	-4.02954	7.41861e-05	0.000423318	FALSE	yes	down
GREM1	247.512	-1.55829	7.13279e-09	9.74648e-08	FALSE	yes	down
GRHL2	46.8154	-3.45201	1.7671e-05	0.00011824	FALSE	yes	down
GRHL3	50.1706	-1.27329	0.00326089	0.0115701	FALSE	yes	down
GRIA2	788.287	1.37226	1.80212e-07	1.88121e-06	FALSE	yes	up
GRIA4	463.572	1.61592	3.65243e-11	7.36467e-10	FALSE	yes	up
GRIK1	282.857	1.76972	7.32301e-11	1.39424e-09	FALSE	yes	up
GRIK2	363.186	1.7098	1.47005e-21	1.4374e-19	FALSE	yes	up
GRIN2B	199.877	1.62157	9.82543e-07	8.78196e-06	FALSE	yes	up
GRIN3A	47.9423	-2.52131	4.79312e-06	3.65887e-05	FALSE	yes	down
GRIP2	590.414	1.30578	3.54654e-05	0.000219788	FALSE	yes	up
GRM2	498.6	1.29173	7.59115e-10	1.21371e-08	FALSE	yes	up
GRM7	100.064	1.61154	3.49519e-07	3.39877e-06	FALSE	yes	up
GRP	37.6599	2.65773	5.04179e-08	5.92411e-07	FALSE	yes	up
GRPR	291.784	-4.57198	4.17997e-25	6.72181e-23	FALSE	yes	down
GSDMD	88.4464	-1.99406	3.40226e-06	2.70651e-05	FALSE	yes	down
GSG1L	561.745	3.43142	8.02674e-20	6.27246e-18	FALSE	yes	up
GSTA1	35.3295	-2.3442	1.53547e-05	0.00010432	FALSE	yes	down
GSTA2	50.1183	-4.62725	6.88235e-10	1.10584e-08	FALSE	yes	down
GSTA3	2.38108	-4.68219	0.00992485	0.0293984	FALSE	no	down
GSTO1	535.138	-1.31566	6.42097e-13	1.69985e-11	FALSE	yes	down
GSX2	29.4092	-2.18376	0.00883105	0.0266575	FALSE	yes	down
GTF2IRD2	96.175	1.29913	2.01168e-08	2.54839e-07	FALSE	yes	up
GTF2IRD2B	261.642	1.15039	2.8037e-10	4.82355e-09	FALSE	yes	up
GUCY1A2	333.194	1.31131	2.47208e-07	2.48973e-06	FALSE	yes	up
GUCY2C	17.3222	-2.3033	0.000284671	0.00139174	FALSE	yes	down
GYPA	2.52017	-4.7528	0.00862556	0.0261671	FALSE	no	down
GYPE	4.85196	-5.69563	0.000687681	0.00300627	FALSE	no	down
GZMK	12.3097	4.60016	4.26809e-06	3.30607e-05	FALSE	yes	up
H1FX-AS1	422.723	1.19393	4.4163e-05	0.000266871	FALSE	yes	up
H2AJ	516.536	-1.54964	6.5807e-21	6.01161e-19	FALSE	yes	down
H2BC9	34.3084	-1.40612	0.000133289	0.000715199	FALSE	yes	down
H3-2	18.4992	-1.86179	0.000650116	0.00286717	FALSE	yes	down
HAAO	47.6169	-1.79326	9.44387e-07	8.47205e-06	FALSE	yes	down
HABP2	12.2537	-2.73672	0.00293188	0.0105684	FALSE	yes	down
HAND1	1465.19	-5.15007	0.00156939	0.00620675	FALSE	yes	down
HAPLN1	1230.41	-4.4515	0.000626471	0.00277358	FALSE	yes	down
HAPLN3	129.658	-1.87758	6.09649e-07	5.68402e-06	FALSE	yes	down
HAS1	8.54821	-2.18098	0.00800295	0.0246044	FALSE	yes	down
HAS2	1146.11	-3.22907	0.000654949	0.00288391	FALSE	yes	down
HAS2-AS1	8.40025	-2.88966	0.000948149	0.00399158	FALSE	yes	down
HASPIN	295.266	-1.04028	1.02511e-05	7.22439e-05	FALSE	yes	down
HAVCR1	7.24555	-4.35624	0.000669793	0.00293996	FALSE	yes	down
HBA2	3.22085	-5.11518	0.00204713	0.00774359	FALSE	no	down
HBE1	18.8589	-3.73961	6.46977e-06	4.78847e-05	FALSE	yes	down
HBZ	7.21252	-4.28118	0.00941208	0.0281624	FALSE	yes	down
HCG22	59.0409	3.54925	7.84864e-16	3.29846e-14	FALSE	yes	up
HCK	14.1844	-1.85822	0.0142404	0.0396353	FALSE	yes	down
HCLS1	75.5015	-3.70879	1.85634e-11	3.94762e-10	FALSE	yes	down
HCN1	126.353	2.60952	1.08261e-19	8.13338e-18	FALSE	yes	up
HCP5	11.1079	-3.64045	5.41963e-05	0.000320143	FALSE	yes	down
HCRTR2	33.4708	-1.19315	0.0115308	0.033358	FALSE	yes	down
HDC	67.6772	-1.35878	0.00182817	0.00706787	FALSE	yes	down
HDGFL1	20.8397	2.68741	0.000471607	0.002174	FALSE	yes	up
HDX	67.316	-4.9436	9.72174e-14	2.94192e-12	FALSE	yes	down
HECW1	361.023	1.62753	1.02571e-13	3.0895e-12	FALSE	yes	up
HECW2-AS1	4.26619	-3.60982	0.0129177	0.036587	FALSE	no	down
HERC5	145.798	-2.74386	4.34847e-31	1.51094e-28	FALSE	yes	down
HERC6	62.8693	-2.77281	1.77245e-13	5.10939e-12	FALSE	yes	down
HGF	547.751	-6.40012	4.94912e-07	4.70905e-06	FALSE	yes	down
HGFAC	184.963	1.24933	1.9767e-05	0.000130781	FALSE	yes	up
HHEX	33.1097	-2.52456	5.04815e-05	0.000300848	FALSE	yes	down
HHIP	85.0874	-1.44254	0.000105798	0.000581035	FALSE	yes	down
HHIPL2	30.2633	-1.14821	0.0183951	0.0489914	FALSE	yes	down
HHLA1	188.869	-5.40707	1.38519e-35	7.48696e-33	FALSE	yes	down
HHLA2	8.33056	-4.59484	0.000273798	0.00134432	FALSE	yes	down
HID1	1255.52	1.31651	2.90581e-15	1.10865e-13	FALSE	yes	up
HIF1A-AS3	2.97521	-3.94105	0.0155675	0.0426937	FALSE	no	down
HIVEP3	218.198	1.13866	4.39025e-07	4.21023e-06	FALSE	yes	up
HJURP	982.783	-1.00483	4.08895e-06	3.18124e-05	FALSE	yes	down
HK3	9.81256	1.88086	0.0126735	0.0360317	FALSE	yes	up
HLA-B	671.433	-1.55362	5.38058e-13	1.44607e-11	FALSE	yes	down
HLA-C	616.892	-1.24661	1.28047e-14	4.44125e-13	FALSE	yes	down
HLA-DMA	42.895	-1.23771	0.00561433	0.0182651	FALSE	yes	down
HLA-DPB2	26.9508	-3.78893	3.42397e-08	4.14842e-07	FALSE	yes	down
HLA-DQB1	44.4086	2.45978	1.57344e-06	1.34399e-05	FALSE	yes	up
HLA-DQB2	6.40219	2.73388	0.010787	0.0314871	FALSE	yes	up
HLA-F-AS1	13.558	-2.10538	0.00333422	0.0117873	FALSE	yes	down
HLA-G	16.4313	-3.46161	3.47462e-06	2.75619e-05	FALSE	yes	down
HLA-L	58.2789	-1.15293	0.00300626	0.0107837	FALSE	yes	down
HLX	32.5613	-3.13467	4.50435e-09	6.35114e-08	FALSE	yes	down
HMCN2	39.1055	-1.57962	0.000236701	0.00118369	FALSE	yes	down
HMGA1	11881.2	-1.4135	4.77968e-09	6.71017e-08	FALSE	yes	down
HMGA2	4469.28	-1.29723	7.369e-05	0.000420857	FALSE	yes	down
HMGA2-AS1	6.04968	-2.59202	0.0133636	0.0376308	FALSE	yes	down
HMGCS2	134.063	-2.74417	8.8882e-27	1.80153e-24	FALSE	yes	down
HMOX1	335.342	-2.273	2.34944e-13	6.60628e-12	FALSE	yes	down
HNMT	159.905	-1.6443	2.58021e-05	0.000165805	FALSE	yes	down
HOPX	53.63	-4.35284	9.13278e-20	7.00395e-18	FALSE	yes	down
HORMAD1	2.64515	-4.82555	0.00709613	0.0222202	FALSE	no	down
HOTTIP	23.6999	-4.09723	4.25514e-08	5.05473e-07	FALSE	yes	down
HOXA10-HOXA9	7.20438	-3.28152	0.00174187	0.00678	FALSE	yes	down
HOXA2	184.344	-1.2808	0.000291587	0.00141878	FALSE	yes	down
HOXB1	38.5711	-4.19786	7.47038e-10	1.19834e-08	FALSE	yes	down
HOXB13	30.775	-5.8969	1.46312e-10	2.64094e-09	FALSE	yes	down
HOXB2	682.805	-1.29718	1.99519e-07	2.05975e-06	FALSE	yes	down
HOXC-AS1	9.99865	-2.3803	0.00633361	0.0202	FALSE	yes	down
HOXC13	9.79062	-2.66185	0.000722963	0.00314426	FALSE	yes	down
HOXC4	218.483	-1.47924	0.0010467	0.00434627	FALSE	yes	down
HOXC5	58.75	-2.3863	0.00126447	0.00513657	FALSE	yes	down
HOXC8	134.868	-3.00629	0.00325028	0.0115367	FALSE	yes	down
HOXD10	29.9142	-5.46293	1.12572e-10	2.08414e-09	FALSE	yes	down
HOXD11	29.3343	-5.42486	4.62792e-11	9.14214e-10	FALSE	yes	down
HOXD12	23.7494	-4.84482	8.43933e-06	6.09323e-05	FALSE	yes	down
HOXD13	63.9282	-4.24312	2.65815e-14	8.67825e-13	FALSE	yes	down
HP	13.1766	-7.13999	3.30456e-06	2.63844e-05	FALSE	yes	down
HPAT5	94.4894	-7.5337	2.00707e-17	1.03866e-15	FALSE	yes	down
HPCA	204.645	2.22984	1.33008e-09	2.04429e-08	FALSE	yes	up
HPD	33.7635	-3.87432	8.97174e-10	1.4216e-08	FALSE	yes	down
HPDL	147.589	-2.18539	2.38632e-17	1.2194e-15	FALSE	yes	down
HPGD	125.933	-3.31173	6.28602e-13	1.66867e-11	FALSE	yes	down
HPGDS	5.76769	-4.94983	0.000600635	0.00268054	FALSE	yes	down
HPN	114.527	-2.39101	0.000172708	0.000897446	FALSE	yes	down
HPSE	17.7382	-3.44537	3.2749e-06	2.62019e-05	FALSE	yes	down
HPSE2	163.43	-2.09407	0.000222143	0.00112097	FALSE	yes	down
HPX	72.8536	-1.219	4.36496e-05	0.000264178	FALSE	yes	down
HRC	272.011	-1.9959	2.804e-05	0.000178418	FALSE	yes	down
HS3ST1	128.562	-1.60655	1.9859e-09	2.97015e-08	FALSE	yes	down
HS3ST2	196.857	1.08821	1.00581e-06	8.96523e-06	FALSE	yes	up
HSD17B2	79.3089	2.7358	1.27015e-08	1.66765e-07	FALSE	yes	up
HSD17B6	38.6636	-1.14098	0.0118689	0.0341787	FALSE	yes	down
HSD3B7	170.787	1.12115	0.000219324	0.00110847	FALSE	yes	up
HSH2D	4.96602	-4.72198	0.00154338	0.00612506	FALSE	no	down
HSPA12A	1065.7	1.56608	7.20429e-23	8.7069e-21	FALSE	yes	up
HSPA12B	378.03	-2.46309	0.00155343	0.00615489	FALSE	yes	down
HSPA2	166.232	-2.78849	6.71596e-20	5.31216e-18	FALSE	yes	down
HSPB6	172.171	-2.67362	1.53528e-07	1.62976e-06	FALSE	yes	down
HSPB7	35.41	-1.98575	0.00194117	0.00742069	FALSE	yes	down
HTATIP2	109.555	-1.17747	1.94082e-06	1.63059e-05	FALSE	yes	down
HTR1D	76.6349	-2.82194	1.95897e-07	2.02753e-06	FALSE	yes	down
HTR2A	63.173	-1.63499	9.93321e-07	8.85795e-06	FALSE	yes	down
HTR2C	45.1903	-1.95792	1.35472e-06	1.17209e-05	FALSE	yes	down
HTR5A	7.94644	2.31362	0.0095895	0.028579	FALSE	yes	up
HTR6	13.2336	-2.16392	0.00477005	0.0159724	FALSE	yes	down
HTR7	67.3636	-3.46702	4.05114e-09	5.7496e-08	FALSE	yes	down
HTRA3	218.573	-3.19756	4.73196e-16	2.06909e-14	FALSE	yes	down
HYAL4	3.51246	-4.20522	0.00951562	0.0284198	FALSE	no	down
HYDIN	411.277	1.52724	1.53347e-09	2.33111e-08	FALSE	yes	up
HYKK	41.7003	-1.28761	0.000419656	0.00196008	FALSE	yes	down
IAH1	4.02678	-4.41428	0.00402902	0.0138193	FALSE	no	down
ICAM1	105.573	-2.53033	9.76772e-13	2.48445e-11	FALSE	yes	down
ICAM4	15.6991	-2.99299	0.00110053	0.00454266	FALSE	yes	down
ICAM5	75.2599	-1.50935	0.000184327	0.000948092	FALSE	yes	down
IDH1-AS1	10.6355	-1.67183	0.0172818	0.0465877	FALSE	yes	down
IDO1	55.6118	-9.2206	6.32464e-14	1.95963e-12	FALSE	yes	down
IER3	63.0526	-1.18407	8.64499e-05	0.000483931	FALSE	yes	down
IFI16	360.809	-1.52253	3.29296e-06	2.63247e-05	FALSE	yes	down
IFI30	86.457	-3.46677	2.73254e-15	1.04871e-13	FALSE	yes	down
IFI35	31.9545	-1.0361	0.0183028	0.048779	FALSE	yes	down
IFIH1	38.7999	-1.84001	0.00590065	0.019028	FALSE	yes	down
IFIT1	438.653	-1.1514	1.91282e-06	1.60915e-05	FALSE	yes	down
IFIT2	37.3308	-1.44537	0.000415148	0.00194322	FALSE	yes	down
IFIT3	67.2787	-1.09466	0.00987243	0.0292832	FALSE	yes	down
IFITM1	2247.99	-2.43894	1.03708e-13	3.11895e-12	FALSE	yes	down
IFITM3	3231.29	-2.19623	2.0601e-16	9.36576e-15	FALSE	yes	down
IFNLR1	39.0149	-1.84422	4.69131e-06	3.59242e-05	FALSE	yes	down
IGF2	1903.18	-4.85086	2.82985e-05	0.000179886	FALSE	yes	down
IGF2-AS	83.3369	-2.4137	0.00087777	0.00372837	FALSE	yes	down
IGFBP1	3.095	-5.05577	0.00341076	0.0120099	FALSE	no	down
IGFBP3	12863.2	-4.87936	0.000573067	0.00257345	FALSE	yes	down
IGFBP4	2347.74	-1.87384	1.12845e-12	2.85161e-11	FALSE	yes	down
IGFBP6	37.7884	-2.71303	1.56459e-07	1.65636e-06	FALSE	yes	down
IGSF10	1537.57	-4.89608	1.32607e-06	1.14985e-05	FALSE	yes	down
IGSF21	406.491	2.15138	1.04229e-14	3.68073e-13	FALSE	yes	up
IGSF5	44.3433	1.20403	0.00048108	0.00221119	FALSE	yes	up
IHH	68.4602	-4.92527	2.12931e-18	1.32371e-16	FALSE	yes	down
IKZF2	365.082	1.2333	2.46694e-11	5.13937e-10	FALSE	yes	up
IL11	38.8726	-2.08128	7.70883e-05	0.000437888	FALSE	yes	down
IL12RB2	18.9203	-2.29379	3.87688e-05	0.000237969	FALSE	yes	down
IL13RA1	1218.33	-1.89124	2.04505e-31	7.65242e-29	FALSE	yes	down
IL15	6.33826	-3.47396	0.0046009	0.0154753	FALSE	yes	down
IL17RD	3319.94	1.10724	6.47713e-12	1.46549e-10	FALSE	yes	up
IL1R1	122.863	-2.12756	1.29714e-07	1.39677e-06	FALSE	yes	down
IL20RA	8.95656	-1.92938	0.00994764	0.0294453	FALSE	yes	down
IL20RB	37.5413	-1.43945	0.000274235	0.00134613	FALSE	yes	down
IL21R-AS1	18.3073	2.14603	0.00119545	0.00489452	FALSE	yes	up
IL23A	42.9754	-2.54767	3.95733e-07	3.82713e-06	FALSE	yes	down
IL27RA	161.894	-1.51431	1.82983e-13	5.26328e-12	FALSE	yes	down
IL2RB	160.2	-4.30964	8.62687e-06	6.2148e-05	FALSE	yes	down
IL2RG	14.4601	-2.03584	0.00150477	0.0059877	FALSE	yes	down
IL32	19.327	-4.82793	1.05303e-07	1.15622e-06	FALSE	yes	down
IL34	30.9683	-1.47837	0.00330268	0.0116971	FALSE	yes	down
IL4R	211.694	-1.71638	5.03501e-07	4.77728e-06	FALSE	yes	down
IL6R	115.365	-3.20136	1.95431e-17	1.01677e-15	FALSE	yes	down
IL6ST	5822.68	-1.35697	1.47504e-05	0.000100636	FALSE	yes	down
IL7R	7.80186	-3.83194	0.000527012	0.00239426	FALSE	yes	down
IMPA2	539.55	-1.13924	1.05928e-07	1.16187e-06	FALSE	yes	down
IMPG2	112.965	3.02815	5.3103e-16	2.30129e-14	FALSE	yes	up
INA	6569.76	1.19431	2.56993e-14	8.43265e-13	FALSE	yes	up
INHBE	97.591	-1.85036	5.15467e-09	7.19215e-08	FALSE	yes	down
INKA1	99.7642	-1.22474	0.00382108	0.0132085	FALSE	yes	down
INMT	43.9311	-3.09637	5.00421e-13	1.35253e-11	FALSE	yes	down
INPP5D	22.6616	-3.42031	3.51372e-06	2.78266e-05	FALSE	yes	down
INSC	131.026	1.93684	8.07296e-05	0.000455843	FALSE	yes	up
INSM1	2109.11	1.17908	2.48776e-12	5.99836e-11	FALSE	yes	up
INSM2	66.0621	3.67212	8.1435e-20	6.33825e-18	FALSE	yes	up
INSRR	109.193	1.18525	0.0039221	0.0135121	FALSE	yes	up
INSYN2A	166.042	2.53009	2.52176e-11	5.23118e-10	FALSE	yes	up
IP6K3	19.5401	-2.33481	0.000384124	0.00181283	FALSE	yes	down
IQCA1	104.791	-1.46372	5.57982e-10	9.14677e-09	FALSE	yes	down
IQCN	201.253	1.54785	2.54392e-14	8.36141e-13	FALSE	yes	up
IQGAP2	743.005	-1.33051	7.48732e-16	3.17404e-14	FALSE	yes	down
IQSEC2	554.814	-1.01511	3.47049e-12	8.2052e-11	FALSE	yes	down
IRAK2	39.0506	-1.01083	0.00291568	0.0105315	FALSE	yes	down
IRAK4	13.753	-4.74919	7.45864e-06	5.46218e-05	FALSE	yes	down
IRF1	90.0195	-1.50819	4.50863e-10	7.51747e-09	FALSE	yes	down
IRF5	20.8768	-1.7207	0.000495869	0.00227026	FALSE	yes	down
IRF6	75.3863	-3.96231	3.58248e-13	9.85967e-12	FALSE	yes	down
IRS4	406.011	1.50086	5.34962e-08	6.23684e-07	FALSE	yes	up
ISG15	193.225	-2.48057	2.4839e-15	9.62783e-14	FALSE	yes	down
ISG20	9.80162	-3.09877	0.000604969	0.00269622	FALSE	yes	down
ISL1	990.24	1.76618	6.9002e-13	1.8193e-11	FALSE	yes	up
ISL2	69.8837	1.48449	0.000168189	0.000877145	FALSE	yes	up
ISLR	321.007	-1.84768	5.00898e-08	5.89947e-07	FALSE	yes	down
ISLR2	1048.63	2.00452	9.582e-14	2.90415e-12	FALSE	yes	up
ISM1	208.531	-1.98307	3.80013e-06	2.9888e-05	FALSE	yes	down
ISM2	36.7854	-4.00509	2.16671e-11	4.54798e-10	FALSE	yes	down
ISOC2	416.174	-1.00294	3.90267e-08	4.67887e-07	FALSE	yes	down
ISX	7.97334	-6.41671	5.55387e-06	4.17248e-05	FALSE	yes	down
ITGA1	449.904	-1.52148	0.000103122	0.000567944	FALSE	yes	down
ITGA11	162.765	-2.62825	1.21388e-07	1.31806e-06	FALSE	yes	down
ITGA2	320.671	1.61392	6.87352e-10	1.10533e-08	FALSE	yes	up
ITGA4	508.51	1.97685	1.68332e-10	3.01603e-09	FALSE	yes	up
ITGA5	2073.89	-1.65797	1.78668e-26	3.47653e-24	FALSE	yes	down
ITGA7	3325.96	1.15338	4.01273e-05	0.000245611	FALSE	yes	up
ITGA8	525.058	-1.96806	0.00158964	0.00627789	FALSE	yes	down
ITGA9	531.715	-1.19977	4.51481e-06	3.47918e-05	FALSE	yes	down
ITGB2	18.2494	-3.17965	1.7197e-06	1.46058e-05	FALSE	yes	down
ITGB5	1424.59	-1.45594	8.66989e-17	4.10459e-15	FALSE	yes	down
ITGB8	1374.28	1.08853	4.17263e-07	4.01397e-06	FALSE	yes	up
ITIH2	35.3442	-1.61136	0.00864354	0.0262094	FALSE	yes	down
ITIH4	237.732	1.10572	0.00154056	0.00611635	FALSE	yes	up
ITIH5	117.047	-1.35009	1.14769e-06	1.00684e-05	FALSE	yes	down
ITIH6	9.15436	-2.15022	0.00667909	0.0210908	FALSE	yes	down
ITLN2	34.4591	-6.04518	3.30827e-10	5.63188e-09	FALSE	yes	down
ITM2A	134.152	-1.38073	1.34017e-07	1.43833e-06	FALSE	yes	down
ITPR3	561.335	-1.17136	1.73149e-06	1.46932e-05	FALSE	yes	down
ITPRID1	7.53173	-3.01735	0.00572803	0.0185853	FALSE	yes	down
IYD	2.63105	-4.82973	0.00889902	0.0268502	FALSE	no	down
JADE2	320.675	-2.0578	9.61208e-18	5.2098e-16	FALSE	yes	down
JAKMIP2-AS1	14.8092	-4.05973	1.8292e-06	1.5432e-05	FALSE	yes	down
JAM2	1749.61	1.34838	2.95924e-13	8.23762e-12	FALSE	yes	up
JCAD	717.198	-2.2428	4.50766e-18	2.60267e-16	FALSE	yes	down
JDP2	283.412	-2.58343	1.73799e-23	2.26965e-21	FALSE	yes	down
JHY	391.353	1.25592	1.72715e-06	1.46627e-05	FALSE	yes	up
JPH1	59.5198	-1.41496	1.34159e-05	9.22749e-05	FALSE	yes	down
JPH2	53.6172	-3.33025	5.12182e-07	4.84494e-06	FALSE	yes	down
JUNB	214.202	-1.31687	1.27676e-09	1.96856e-08	FALSE	yes	down
KANK2	1002.28	-1.10403	3.93365e-14	1.26305e-12	FALSE	yes	down
KANK3	48.4741	-1.49254	8.41206e-06	6.07805e-05	FALSE	yes	down
KANK4	733.45	1.42127	2.47582e-09	3.64407e-08	FALSE	yes	up
KAZALD1	191.866	-1.37323	1.27631e-07	1.37816e-06	FALSE	yes	down
KCNA7	4.6207	-4.61953	0.00213989	0.00804277	FALSE	no	down
KCNB2	123.318	1.87682	2.61748e-11	5.40669e-10	FALSE	yes	up
KCNC2	218.507	3.25854	1.50557e-14	5.15763e-13	FALSE	yes	up
KCNC3	795.015	1.02326	3.3045e-08	4.0212e-07	FALSE	yes	up
KCNC4	242.708	-1.04331	0.000114315	0.000623064	FALSE	yes	down
KCND2	534.955	2.3975	4.16502e-14	1.3264e-12	FALSE	yes	up
KCND3	166.6	1.42837	5.3004e-07	4.99929e-06	FALSE	yes	up
KCNE3	63.8781	-2.39101	1.41682e-06	1.21872e-05	FALSE	yes	down
KCNE4	43.0375	-2.46741	0.000188259	0.000966589	FALSE	yes	down
KCNE5	72.8579	-1.92886	1.4904e-11	3.20091e-10	FALSE	yes	down
KCNG1	263.717	-1.5825	3.23325e-11	6.60567e-10	FALSE	yes	down
KCNG3	22.0891	-4.15501	1.90934e-07	1.98039e-06	FALSE	yes	down
KCNH3	102.284	1.69281	2.79507e-05	0.000177934	FALSE	yes	up
KCNH4	72.0951	1.44242	5.11136e-05	0.000304056	FALSE	yes	up
KCNH6	212.088	2.58411	9.05246e-09	1.2131e-07	FALSE	yes	up
KCNIP1	219.675	1.03784	4.21808e-06	3.27124e-05	FALSE	yes	up
KCNIP3	94.6708	-1.04991	5.30156e-05	0.000314122	FALSE	yes	down
KCNIP4	56.1609	1.53991	5.6827e-05	0.000334363	FALSE	yes	up
KCNJ12	335.237	1.06802	9.33568e-05	0.000519753	FALSE	yes	up
KCNJ2	352.868	3.19728	4.80829e-19	3.2486e-17	FALSE	yes	up
KCNJ2-AS1	82.4459	2.02229	1.32204e-08	1.72878e-07	FALSE	yes	up
KCNJ6	72.1892	1.34429	6.44867e-06	4.77648e-05	FALSE	yes	up
KCNK1	148.756	-2.06605	9.70618e-13	2.47203e-11	FALSE	yes	down
KCNK2	145.673	1.19714	0.00204577	0.00773995	FALSE	yes	up
KCNK5	204.821	-1.66177	1.33708e-06	1.15785e-05	FALSE	yes	down
KCNK6	204.463	-3.83994	8.25529e-27	1.70885e-24	FALSE	yes	down
KCNN2	234.262	-1.31956	0.00317525	0.0113054	FALSE	yes	down
KCNQ1	49.8152	-1.04697	0.00164658	0.0064608	FALSE	yes	down
KCNQ1DN	15.3645	1.83548	0.00385292	0.0132997	FALSE	yes	up
KCNS1	41.5265	-4.2938	7.43533e-14	2.28919e-12	FALSE	yes	down
KCNS2	27.9833	2.8749	4.56068e-08	5.38482e-07	FALSE	yes	up
KCP	504.798	-2.27974	0.000410386	0.00192371	FALSE	yes	down
KCTD16	153.376	1.0398	2.28543e-05	0.000148978	FALSE	yes	up
KDELR3	326.153	-1.98941	8.14975e-14	2.48945e-12	FALSE	yes	down
KDF1	35.7682	-3.68852	3.00389e-07	2.97151e-06	FALSE	yes	down
KDR	2380.92	-3.95009	1.5177e-09	2.31075e-08	FALSE	yes	down
KEL	162.916	-1.61308	2.62192e-08	3.25158e-07	FALSE	yes	down
KHDC3L	15.6271	-2.81057	0.00258547	0.00949569	FALSE	yes	down
KHDRBS2	198.85	1.20052	8.05998e-09	1.08835e-07	FALSE	yes	up
KIAA0040	64.4853	-3.06961	4.46056e-15	1.65007e-13	FALSE	yes	down
KIAA0087	28.1799	2.55013	1.46137e-05	9.9773e-05	FALSE	yes	up
KIAA0319	78.6976	1.09857	0.000972801	0.00407948	FALSE	yes	up
KIAA1324	204.632	1.28254	1.04426e-06	9.27398e-06	FALSE	yes	up
KIAA1656	58.7162	1.09481	0.000666303	0.00292728	FALSE	yes	up
KIAA1755	403.593	1.00639	0.0112094	0.0325444	FALSE	yes	up
KIF19	575.477	2.0895	3.86259e-15	1.44814e-13	FALSE	yes	up
KIF20A	1538.14	-1.16284	7.98286e-12	1.77927e-10	FALSE	yes	down
KIF2C	1722.61	-1.0692	1.99684e-07	2.06016e-06	FALSE	yes	down
KIF4A	2004.56	-1.14942	1.41699e-15	5.74413e-14	FALSE	yes	down
KIF5A	4373.06	1.2127	1.20694e-21	1.21055e-19	FALSE	yes	up
KISS1	18.1521	-4.70886	1.78634e-06	1.51256e-05	FALSE	yes	down
KLF1	12.0561	-4.08594	8.20056e-06	5.94289e-05	FALSE	yes	down
KLF2	42.746	-3.03722	9.96291e-11	1.86223e-09	FALSE	yes	down
KLF5	149.86	-2.01295	5.93308e-18	3.38551e-16	FALSE	yes	down
KLF9	41.4484	-1.64196	0.00104372	0.00433482	FALSE	yes	down
KLHDC7A	29.5725	-1.12367	0.00856846	0.0260223	FALSE	yes	down
KLHDC7B	9.46201	-2.61587	0.00186266	0.00717695	FALSE	yes	down
KLHL14	520.991	2.98872	2.72867e-31	1.00178e-28	FALSE	yes	up
KLHL35	399.027	1.41573	7.64941e-09	1.04013e-07	FALSE	yes	up
KLHL6	9.27665	-1.86097	0.00928109	0.0278476	FALSE	yes	down
KLK1	12.5951	-3.06635	0.00026928	0.00132415	FALSE	yes	down
KLK10	32.1811	-1.88908	0.000134731	0.000721803	FALSE	yes	down
KLK13	14.2865	-7.25843	4.35466e-08	5.16664e-07	FALSE	yes	down
KLK6	89.0973	-2.53538	6.93565e-05	0.000399036	FALSE	yes	down
KLK7	14.6551	-6.31626	1.58025e-06	1.34921e-05	FALSE	yes	down
KLK8	26.7982	-4.47674	3.07605e-09	4.4534e-08	FALSE	yes	down
KLKB1	24.1961	-3.74308	2.59957e-07	2.606e-06	FALSE	yes	down
KLRC3	4.96851	3.7644	0.0100732	0.0297653	FALSE	no	up
KLRG2	34.285	-5.6531	3.58988e-11	7.26112e-10	FALSE	yes	down
KREMEN2	100.675	-1.01746	0.0035117	0.0123163	FALSE	yes	down
KRT16P1	15.7717	-6.42538	1.08603e-06	9.59667e-06	FALSE	yes	down
KRT16P2	7.85009	-6.39369	9.66528e-06	6.85126e-05	FALSE	yes	down
KRT16P3	7.01081	-4.35123	0.00103998	0.00432485	FALSE	yes	down
KRT18	1455.33	-3.20464	2.38607e-28	5.87697e-26	FALSE	yes	down
KRT19	1757.54	-4.20265	2.06779e-13	5.89094e-12	FALSE	yes	down
KRT20	5.87446	-4.08342	0.00324896	0.0115341	FALSE	yes	down
KRT24	17.2032	-6.55896	2.96907e-06	2.39918e-05	FALSE	yes	down
KRT7	9.64822	-3.39737	0.000215751	0.00109325	FALSE	yes	down
KRT8	3961.7	-2.54386	6.18682e-18	3.50971e-16	FALSE	yes	down
KSR2	179.838	1.16637	2.46549e-05	0.000159063	FALSE	yes	up
KY	29.3231	1.07515	0.0102498	0.0301976	FALSE	yes	up
KYNU	75.5103	-6.81272	2.50441e-17	1.26903e-15	FALSE	yes	down
L1TD1	1160.94	-4.71551	2.23303e-101	8.69005e-98	FALSE	yes	down
LAD1	55.4951	-3.24282	2.02009e-11	4.26323e-10	FALSE	yes	down
LAMA3	60.508	-1.19331	0.00185216	0.00714577	FALSE	yes	down
LAMB1	3962.83	-1.09728	1.03868e-06	9.22858e-06	FALSE	yes	down
LAMB3	38.0231	-1.49682	0.00012567	0.000678304	FALSE	yes	down
LAMC3	544.683	-2.70533	3.21318e-17	1.60725e-15	FALSE	yes	down
LAMP3	24.6222	-1.4816	0.00155704	0.00616669	FALSE	yes	down
LAMP5-AS1	4.51923	-5.59353	0.00539677	0.0176904	FALSE	no	down
LANCL2	1040.37	1.23019	5.25795e-22	5.62138e-20	FALSE	yes	up
LAPTM5	43.3041	-2.45683	0.000441354	0.00204863	FALSE	yes	down
LARGE2	111.992	-2.20103	9.42844e-13	2.41076e-11	FALSE	yes	down
LAYN	64.9653	-1.57685	6.5672e-05	0.000380538	FALSE	yes	down
LBH	2397.42	-1.08542	2.4823e-08	3.09818e-07	FALSE	yes	down
LBHD2	4.58925	-3.03724	0.0165894	0.0450143	FALSE	no	down
LBX1-AS1	9.04846	-3.57207	0.00141378	0.00566151	FALSE	yes	down
LBX2	26.1093	-1.56209	0.00917199	0.0275585	FALSE	yes	down
LBX2-AS1	43.7946	-1.78069	9.01517e-07	8.13927e-06	FALSE	yes	down
LCAT	93.2495	-1.27798	0.00125541	0.00510401	FALSE	yes	down
LCK	41.9038	-5.95793	9.53781e-13	2.43552e-11	FALSE	yes	down
LCN1	7.74543	-6.37709	9.456e-06	6.72987e-05	FALSE	yes	down
LCN15	39.2566	-5.50347	5.75133e-11	1.12021e-09	FALSE	yes	down
LCP1	128.202	-4.03672	3.33483e-13	9.20414e-12	FALSE	yes	down
LCP2	10.5944	-1.85907	0.0143933	0.0399712	FALSE	yes	down
LDB2	698.08	-1.33008	1.97829e-15	7.79222e-14	FALSE	yes	down
LDB3	173.164	1.87695	2.98024e-06	2.4062e-05	FALSE	yes	up
LDHA	5194.4	-1.1853	9.20493e-39	6.88883e-36	FALSE	yes	down
LDHD	214.524	-3.29691	3.61292e-30	1.09844e-27	FALSE	yes	down
LEF1-AS1	23.8192	1.7491	0.000732985	0.00317888	FALSE	yes	up
LEFTY1	81.0904	-3.79939	1.28466e-17	6.86731e-16	FALSE	yes	down
LEFTY2	167.238	-5.11062	7.88579e-19	5.2191e-17	FALSE	yes	down
LEMD1	99.9116	2.02643	4.8993e-13	1.32958e-11	FALSE	yes	up
LEMD1-AS1	9.68192	2.16545	0.00359588	0.0125707	FALSE	yes	up
LEMD1-DT	92.4856	2.35968	8.4251e-18	4.63095e-16	FALSE	yes	up
LENG9	36.1224	-1.37904	0.00017787	0.000919744	FALSE	yes	down
LEPR	287.102	-1.1503	1.53992e-08	1.98963e-07	FALSE	yes	down
LGALS1	727.02	-3.04009	9.39366e-07	8.43478e-06	FALSE	yes	down
LGALS12	28.3424	-8.24685	1.7171e-09	2.60415e-08	FALSE	yes	down
LGALS3	134.82	-2.40718	2.8225e-15	1.07898e-13	FALSE	yes	down
LGALS4	28.5955	-1.92187	0.000517497	0.00235708	FALSE	yes	down
LGI1	429.328	1.95391	5.97767e-12	1.36358e-10	FALSE	yes	up
LGI2	1025.6	1.42318	6.10579e-16	2.62846e-14	FALSE	yes	up
LGR5	735.145	1.42827	8.01749e-08	8.99679e-07	FALSE	yes	up
LGR6	35.0741	-2.13174	9.99462e-05	0.000551859	FALSE	yes	down
LHFPL1	53.7393	-1.13935	0.000729886	0.00317011	FALSE	yes	down
LHFPL2	1560.48	-1.94974	6.92031e-24	9.48277e-22	FALSE	yes	down
LHFPL3	79.6731	1.5783	1.77905e-05	0.000118999	FALSE	yes	up
LHX1	135.735	-1.67986	1.75042e-05	0.000117245	FALSE	yes	down
LHX4	145.874	1.32449	8.54533e-11	1.61119e-09	FALSE	yes	up
LHX5	563.561	1.79807	3.37039e-18	2.01788e-16	FALSE	yes	up
LHX5-AS1	265.618	2.66462	2.01383e-26	3.84169e-24	FALSE	yes	up
LHX6	18.9077	-2.17013	0.000837608	0.0035828	FALSE	yes	down
LHX8	26.8966	-4.70813	5.07936e-09	7.09568e-08	FALSE	yes	down
LIF	20.2465	-2.33813	5.74655e-05	0.000337304	FALSE	yes	down
LIFR	3657.92	-1.0229	2.43373e-07	2.45509e-06	FALSE	yes	down
LIN28A	3441.56	-5.3293	4.52659e-12	1.0498e-10	FALSE	yes	down
LINC-ROR	57.597	-6.83549	2.8428e-12	6.79548e-11	FALSE	yes	down
LINC00189	19.9176	-4.2661	5.15322e-08	6.04044e-07	FALSE	yes	down
LINC00271	26.0803	1.25755	0.00942058	0.0281835	FALSE	yes	up
LINC00305	38.1937	-5.03987	7.77586e-09	1.05511e-07	FALSE	yes	down
LINC00324	35.595	1.18417	0.00158362	0.00625667	FALSE	yes	up
LINC00337	24.3491	-3.07527	1.65621e-05	0.000111511	FALSE	yes	down
LINC00346	16.9854	-2.32539	9.38303e-05	0.00052209	FALSE	yes	down
LINC00348	6.82389	-3.675	0.00136183	0.00547152	FALSE	yes	down
LINC00417	6.67808	-4.28294	0.00252147	0.00929572	FALSE	yes	down
LINC00428	227.48	-11.2544	1.2685e-20	1.12193e-18	FALSE	yes	down
LINC00458	83.7542	-8.84693	3.03413e-12	7.21736e-11	FALSE	yes	down
LINC00461	1702.16	-1.16421	0.000507258	0.00231424	FALSE	yes	down
LINC00463	41.5338	4.34538	1.39427e-14	4.79323e-13	FALSE	yes	up
LINC00479	18.9297	-5.74565	7.44242e-06	5.45236e-05	FALSE	yes	down
LINC00486	7.20473	2.20976	0.011978	0.0344214	FALSE	yes	up
LINC00540	4.58876	-5.61658	0.000570836	0.00256402	FALSE	no	down
LINC00561	8.54904	-6.51914	2.25534e-06	1.86981e-05	FALSE	yes	down
LINC00595	2.19711	-4.56821	0.0157986	0.0432423	FALSE	no	down
LINC00605	4.66588	-3.73708	0.010025	0.0296408	FALSE	no	down
LINC00607	64.7655	-2.14763	1.27408e-06	1.10918e-05	FALSE	yes	down
LINC00623	130.649	1.17583	6.54879e-06	4.83674e-05	FALSE	yes	up
LINC00626	4.5041	-2.97628	0.0127033	0.0361059	FALSE	no	down
LINC00629	23.5035	-2.47603	0.000336482	0.00161144	FALSE	yes	down
LINC00643	157.686	2.71583	1.37286e-09	2.10837e-08	FALSE	yes	up
LINC00648	287.453	-1.0866	1.33668e-06	1.15785e-05	FALSE	yes	down
LINC00654	102.426	-3.56947	2.66907e-21	2.58382e-19	FALSE	yes	down
LINC00665	197.549	1.73184	6.29645e-18	3.53653e-16	FALSE	yes	up
LINC00673	120.206	1.29396	1.18084e-05	8.18848e-05	FALSE	yes	up
LINC00678	124.555	-10.3847	2.46105e-17	1.25032e-15	FALSE	yes	down
LINC00680	90.5524	1.38003	3.67487e-08	4.43859e-07	FALSE	yes	up
LINC00693	53.4853	1.11983	0.00594243	0.0191247	FALSE	yes	up
LINC00698	51.476	-5.42756	3.38478e-12	8.01228e-11	FALSE	yes	down
LINC00707	66.0492	-5.77967	1.66387e-14	5.65019e-13	FALSE	yes	down
LINC00837	4.77627	-5.67896	0.000188271	0.000966589	FALSE	no	down
LINC00857	7.07285	-6.24557	1.04639e-05	7.35306e-05	FALSE	yes	down
LINC00865	29.7121	-8.31502	1.16794e-10	2.14394e-09	FALSE	yes	down
LINC00908	17.1203	-1.78416	0.0035235	0.0123488	FALSE	yes	down
LINC00920	20.8621	1.44008	0.0106078	0.0310386	FALSE	yes	up
LINC00928	65.2849	-1.34936	9.44843e-05	0.000525129	FALSE	yes	down
LINC00937	11.7575	-3.42609	0.000112442	0.00061377	FALSE	yes	down
LINC00941	7.62013	-3.06822	0.00334557	0.0118167	FALSE	yes	down
LINC00943	9.95111	-4.2724	0.000138123	0.00073754	FALSE	yes	down
LINC00957	43.8872	1.05721	0.00318748	0.0113386	FALSE	yes	up
LINC00960	41.6037	-1.0962	0.00146761	0.005859	FALSE	yes	down
LINC00974	12.2639	2.59223	0.00179899	0.00697165	FALSE	yes	up
LINC00989	3.8246	-3.39375	0.0161027	0.043922	FALSE	no	down
LINC01053	27.1618	3.72415	1.79972e-08	2.29032e-07	FALSE	yes	up
LINC01090	24.9029	-7.08825	3.17244e-08	3.87991e-07	FALSE	yes	down
LINC01098	16.6597	2.64558	0.00011556	0.000629498	FALSE	yes	up
LINC01108	186.084	-8.52792	2.09552e-20	1.77281e-18	FALSE	yes	down
LINC01114	17.9006	1.36432	0.0126577	0.0359973	FALSE	yes	up
LINC01122	44.2121	1.18718	0.000759263	0.00328232	FALSE	yes	up
LINC01123	6.51564	-2.47279	0.00784046	0.0241851	FALSE	yes	down
LINC01162	2.21208	-4.56266	0.0170969	0.0461852	FALSE	no	down
LINC01194	5.28244	-5.81969	0.000233581	0.00117019	FALSE	yes	down
LINC01198	64.4002	1.32137	0.00473457	0.0158754	FALSE	yes	up
LINC01254	13.971	2.07126	0.00293386	0.0105717	FALSE	yes	up
LINC01266	8.83298	-2.47752	0.00364223	0.0127031	FALSE	yes	down
LINC01270	5.27215	-2.3742	0.0186318	0.0495338	FALSE	yes	down
LINC01305	17.7548	-4.632	3.90056e-06	3.05298e-05	FALSE	yes	down
LINC01341	41.8248	1.01757	0.00512659	0.0169908	FALSE	yes	up
LINC01356	1009.11	-6.59308	9.17266e-29	2.41191e-26	FALSE	yes	down
LINC01405	26.3258	-8.13999	4.83665e-10	8.04442e-09	FALSE	yes	down
LINC01456	32.1018	1.44309	0.000257934	0.00127545	FALSE	yes	up
LINC01503	31.9091	-2.36833	1.39362e-07	1.49159e-06	FALSE	yes	down
LINC01612	8.49497	-4.63597	0.000570479	0.00256301	FALSE	yes	down
LINC01694	32.9798	-1.09034	0.0073947	0.0230181	FALSE	yes	down
LINC01695	6.02612	-3.51536	0.00654859	0.020739	FALSE	yes	down
LINC01697	11.551	-5.97471	7.12639e-06	5.23859e-05	FALSE	yes	down
LINC01763	12.0624	1.78163	0.0128836	0.0365277	FALSE	yes	up
LINC01767	3.683	-5.29684	0.00372919	0.0129437	FALSE	no	down
LINC01806	12.9008	-3.88596	5.15142e-05	0.000306345	FALSE	yes	down
LINC01819	4.15415	-4.46816	0.00352106	0.0123424	FALSE	no	down
LINC01829	4.52153	-3.69088	0.0130099	0.0368054	FALSE	no	down
LINC01833	27.2227	2.8085	1.48325e-05	0.00010109	FALSE	yes	up
LINC01842	5.59967	-2.86613	0.00914237	0.0274737	FALSE	yes	down
LINC01854	32.7385	-1.82848	6.51067e-06	4.81141e-05	FALSE	yes	down
LINC01867	13.4063	-7.16711	6.15722e-08	7.07662e-07	FALSE	yes	down
LINC01886	7.84072	-3.35719	0.00368987	0.0128439	FALSE	yes	down
LINC01902	27.1822	1.54057	0.00101163	0.00422049	FALSE	yes	up
LINC01930	10.7476	3.93084	7.39145e-05	0.000421916	FALSE	yes	up
LINC01963	617.132	1.39899	3.81704e-11	7.68066e-10	FALSE	yes	up
LINC01969	12.8223	-5.24424	4.38351e-05	0.000265136	FALSE	yes	down
LINC01980	61.8055	1.23119	0.00133415	0.00538028	FALSE	yes	up
LINC01989	15.5905	-6.4064	3.95444e-06	3.08646e-05	FALSE	yes	down
LINC02032	31.9228	1.98744	5.80295e-06	4.34618e-05	FALSE	yes	up
LINC02038	7.2318	-4.39219	0.000640492	0.00282857	FALSE	yes	down
LINC02078	24.7046	1.725	0.00236013	0.00876737	FALSE	yes	up
LINC02106	9.91824	1.76132	0.0150249	0.0414393	FALSE	yes	up
LINC02172	14.9726	-2.29316	0.00406057	0.0139128	FALSE	yes	down
LINC02202	29.4076	1.88399	6.14964e-05	0.0003588	FALSE	yes	up
LINC02208	18.0424	-3.45469	9.0359e-07	8.15116e-06	FALSE	yes	down
LINC02223	90.5928	1.05457	0.000584821	0.00261777	FALSE	yes	up
LINC02228	3.98169	-4.39686	0.00587885	0.018964	FALSE	no	down
LINC02268	53.8068	-1.73591	6.62603e-07	6.13074e-06	FALSE	yes	down
LINC02367	19.0868	1.33235	0.0135731	0.0380721	FALSE	yes	up
LINC02381	765.244	-1.85697	3.07968e-07	3.03415e-06	FALSE	yes	down
LINC02418	59.0309	1.95233	1.28672e-07	1.38709e-06	FALSE	yes	up
LINC02461	9.61853	-6.69087	7.7182e-07	7.06733e-06	FALSE	yes	down
LINC02474	22.0856	-7.88631	2.17431e-09	3.23207e-08	FALSE	yes	down
LINC02495	8.49183	-2.17813	0.00879666	0.0265791	FALSE	yes	down
LINC02506	16.6752	-2.79341	0.000325273	0.0015643	FALSE	yes	down
LINC02523	3.05885	-5.03987	0.00499783	0.0166321	FALSE	no	down
LINC02542	18.3849	-1.38746	0.012817	0.0363707	FALSE	yes	down
LINC02562	9.4156	-3.43319	0.00164074	0.00644487	FALSE	yes	down
LINC02575	76.262	-1.54077	0.000138636	0.00073947	FALSE	yes	down
LINC02582	26.6312	-8.15679	8.60543e-10	1.36689e-08	FALSE	yes	down
LINC02617	80.1599	-7.88893	4.19622e-12	9.77845e-11	FALSE	yes	down
LINC02864	7.4976	-4.45057	0.000934435	0.00394067	FALSE	yes	down
LINCR-0001	9.3627	1.74877	0.0166486	0.0451622	FALSE	yes	up
LINGO2	478.807	1.43463	2.02736e-08	2.56492e-07	FALSE	yes	up
LIPG	1123.41	-1.16222	8.75406e-08	9.77261e-07	FALSE	yes	down
LIPH	11.7948	-1.68613	0.0123968	0.0354157	FALSE	yes	down
LITAF	1357.81	-1.0035	2.18344e-05	0.000143	FALSE	yes	down
LLGL2	296.08	-1.74263	2.97039e-13	8.25682e-12	FALSE	yes	down
LMO1	111.753	1.26968	3.05558e-07	3.01498e-06	FALSE	yes	up
LNCPRESS1	118.939	-7.86965	1.61975e-18	1.02661e-16	FALSE	yes	down
LNCPRESS2	104.676	-10.1344	6.55882e-16	2.80487e-14	FALSE	yes	down
LOC100126447	79.6497	-9.73931	9.38734e-15	3.3454e-13	FALSE	yes	down
LOC100128276	16.5571	2.17677	0.000860754	0.00366569	FALSE	yes	up
LOC100128770	10.4349	-3.85277	5.16975e-05	0.000307342	FALSE	yes	down
LOC100128966	17.0941	-1.78686	0.00331917	0.011749	FALSE	yes	down
LOC100129129	3.50835	-4.19734	0.00824377	0.0251936	FALSE	no	down
LOC100130449	129.636	1.01964	0.00528259	0.0173835	FALSE	yes	up
LOC100132215	539.159	2.60138	1.30794e-14	4.52845e-13	FALSE	yes	up
LOC100134868	11.9633	-2.54226	0.00452516	0.0152416	FALSE	yes	down
LOC100240735	24.1897	-1.76062	0.00144088	0.00576413	FALSE	yes	down
LOC100287387	45.5528	-1.24589	0.00879268	0.0265788	FALSE	yes	down
LOC100288748	6.77465	-5.18761	0.000370552	0.00175516	FALSE	yes	down
LOC100310756	15.2392	-2.67305	0.000634434	0.00280452	FALSE	yes	down
LOC100422556	14.8578	-1.60297	0.0111774	0.0324756	FALSE	yes	down
LOC100505501	162.576	1.02171	1.28631e-06	1.11887e-05	FALSE	yes	up
LOC100505874	7.84749	-6.39306	6.77221e-06	4.98953e-05	FALSE	yes	down
LOC100506178	10.6197	-3.87952	6.10326e-05	0.000356521	FALSE	yes	down
LOC100506691	25.9045	-2.18022	3.30625e-05	0.000206659	FALSE	yes	down
LOC100506790	10.1888	-4.8239	0.000211157	0.00107192	FALSE	yes	down
LOC100507053	264.993	1.56014	6.48648e-09	8.93866e-08	FALSE	yes	up
LOC100507156	6.92826	-3.19621	0.00145939	0.00583096	FALSE	yes	down
LOC100507351	90.219	-1.04233	0.000109367	0.000598951	FALSE	yes	down
LOC100996724	358.301	1.11235	6.12386e-10	9.94641e-09	FALSE	yes	up
LOC101593348	6.80951	2.88048	0.00303672	0.0108642	FALSE	yes	up
LOC101927314	33.1837	1.73746	3.93288e-05	0.000241178	FALSE	yes	up
LOC101927476	3.9365	-5.40079	0.00063387	0.00280315	FALSE	no	down
LOC101927657	2.5217	4.80692	0.0067813	0.0213512	FALSE	no	up
LOC101927668	52.7433	-8.17795	4.44186e-11	8.81937e-10	FALSE	yes	down
LOC101927730	4.90225	-3.16502	0.0107886	0.0314871	FALSE	no	down
LOC101927752	113.72	-1.27504	5.54429e-05	0.000326813	FALSE	yes	down
LOC101927793	21.1262	1.8853	0.000523957	0.00238372	FALSE	yes	up
LOC101927824	22.689	-1.64908	0.00130345	0.0052707	FALSE	yes	down
LOC101927915	9.58421	-6.67979	5.33272e-06	4.01719e-05	FALSE	yes	down
LOC101928034	3.87665	-5.38199	0.00070187	0.00306052	FALSE	no	down
LOC101928058	59.9766	1.81497	0.000330203	0.00158448	FALSE	yes	up
LOC101928068	64.9934	1.15501	0.00203352	0.0077041	FALSE	yes	up
LOC101928251	11.6044	2.01027	0.00577303	0.0187001	FALSE	yes	up
LOC101928254	107.624	-10.1741	6.14199e-16	2.63821e-14	FALSE	yes	down
LOC101928358	41.4194	1.55381	0.000438893	0.00203867	FALSE	yes	up
LOC101928437	2.21735	-4.57973	0.0135696	0.0380721	FALSE	no	down
LOC101928725	13.7461	1.57874	0.00950875	0.0284036	FALSE	yes	up
LOC101928796	8.8303	-4.05301	0.0002076	0.00105635	FALSE	yes	down
LOC101928834	10.7092	5.02741	2.9462e-05	0.000186612	FALSE	yes	up
LOC101928841	56.2842	1.46406	1.97279e-05	0.000130567	FALSE	yes	up
LOC101929128	10.3641	-6.79304	1.86433e-06	1.57107e-05	FALSE	yes	down
LOC101929130	14.0952	-1.51168	0.0109734	0.0319306	FALSE	yes	down
LOC101929551	3.9391	-5.40178	0.0018716	0.00720429	FALSE	no	down
LOC101929563	23.0595	1.19066	0.00879003	0.0265749	FALSE	yes	up
LOC101929705	20.5046	-1.69084	0.00135235	0.00543791	FALSE	yes	down
LOC102467081	2.57448	4.83269	0.00659542	0.0208576	FALSE	no	up
LOC105369306	36.8834	-8.62832	7.27287e-12	1.63036e-10	FALSE	yes	down
LOC105369391	46.2717	1.60008	8.08916e-05	0.000456493	FALSE	yes	up
LOC105369691	6.59562	2.90475	0.00595388	0.0191552	FALSE	yes	up
LOC105371267	93.7913	-2.35876	3.64753e-10	6.14828e-09	FALSE	yes	down
LOC105372028	4.21117	3.61095	0.0173705	0.0467878	FALSE	no	up
LOC105372273	16.2809	-1.81727	0.0148077	0.0409563	FALSE	yes	down
LOC105378586	15.3709	1.32184	0.0149838	0.0413493	FALSE	yes	up
LOC105379152	23.7671	-2.31381	4.39497e-06	3.39759e-05	FALSE	yes	down
LOC106699570	8.39736	3.18395	0.00116039	0.00476548	FALSE	yes	up
LOC107985544	72.9547	1.12827	3.54445e-05	0.000219783	FALSE	yes	up
LOC107985911	7.47353	-3.41236	0.00334793	0.0118229	FALSE	yes	down
LOC110091776	3.6172	-4.25322	0.00766662	0.023709	FALSE	no	down
LOC115308161	20.8836	1.71817	0.00170062	0.00664339	FALSE	yes	up
LOC145845	121.6	-1.38434	0.00248536	0.00916953	FALSE	yes	down
LOC283177	32.9121	1.19588	0.0131514	0.0371516	FALSE	yes	up
LOC283731	187.105	2.36055	1.23773e-23	1.63835e-21	FALSE	yes	up
LOC283788	549.607	-1.04547	6.00264e-11	1.1645e-09	FALSE	yes	down
LOC286178	23.8118	-3.48654	4.90624e-06	3.73386e-05	FALSE	yes	down
LOC388813	23.2135	4.53003	2.43151e-08	3.03869e-07	FALSE	yes	up
LOC389705	4.65829	-5.64786	0.000223286	0.00112645	FALSE	no	down
LOC392232	41.6777	1.64742	0.000229481	0.00115291	FALSE	yes	up
LOC400499	351.304	3.016	8.99741e-14	2.73549e-12	FALSE	yes	up
LOC400682	2.61081	-4.81984	0.00986078	0.0292531	FALSE	no	down
LOC401176	16.6053	1.97079	0.00138619	0.00556365	FALSE	yes	up
LOC401312	3.15399	-5.07998	0.0041277	0.0141105	FALSE	no	down
LOC440896	7.91827	3.13568	0.0082876	0.0253036	FALSE	yes	up
LOC440982	231.666	1.16836	2.57487e-07	2.58523e-06	FALSE	yes	up
LOC441052	36.395	2.0154	8.07256e-05	0.000455843	FALSE	yes	up
LOC441204	1005.61	2.13804	4.25848e-18	2.46612e-16	FALSE	yes	up
LOC441666	20.0605	-6.77435	2.67907e-07	2.67193e-06	FALSE	yes	down
LOC442132	62.4895	4.2003	2.34759e-22	2.61025e-20	FALSE	yes	up
LOC613266	21.474	2.62783	0.000602964	0.00268847	FALSE	yes	up
LOC642366	273.557	1.06698	4.12252e-05	0.000250989	FALSE	yes	up
LOC642484	28.3176	-1.29499	0.0181392	0.0484227	FALSE	yes	down
LOC643201	43.853	-2.86473	2.2636e-10	3.96446e-09	FALSE	yes	down
LOC643406	3.87629	-4.34644	0.00585558	0.018914	FALSE	no	down
LOC646588	14.2421	-2.58795	0.000285522	0.0013952	FALSE	yes	down
LOC653513	69.3155	2.15923	2.14334e-08	2.69936e-07	FALSE	yes	up
LOC653712	34.4741	1.34241	0.00137562	0.00552462	FALSE	yes	up
LOC728485	45.531	-1.54318	0.000908103	0.00383711	FALSE	yes	down
LOC728715	479.831	1.88147	5.17542e-17	2.52389e-15	FALSE	yes	up
LOC729732	98.6928	-1.13697	0.000777773	0.0033534	FALSE	yes	down
LOC729870	25.7701	1.91778	3.41143e-05	0.000212551	FALSE	yes	up
LOC730100	36.2001	-6.14821	1.06466e-10	1.97673e-09	FALSE	yes	down
LOC730668	9.67389	1.81319	0.0168399	0.0456048	FALSE	yes	up
LOC780529	24.0911	1.68578	0.00128318	0.00520171	FALSE	yes	up
LOC90246	19	-2.18929	0.00380319	0.013156	FALSE	yes	down
LOX	245.049	-1.2795	0.000171616	0.0008931	FALSE	yes	down
LOXL2	836.028	-1.4418	3.23528e-11	6.60567e-10	FALSE	yes	down
LOXL4	130.095	-2.01108	1.29854e-07	1.39751e-06	FALSE	yes	down
LPAR3	241.685	1.17327	2.57757e-06	2.10571e-05	FALSE	yes	up
LRAT	141.599	-1.79724	9.75689e-07	8.72872e-06	FALSE	yes	down
LRATD1	330.177	1.42797	9.41487e-10	1.48697e-08	FALSE	yes	up
LRFN2	38.832	1.35616	0.000167865	0.000875922	FALSE	yes	up
LRG1	12.3806	-4.10664	6.10808e-06	4.55368e-05	FALSE	yes	down
LRIT2	7.35147	2.79075	0.00647897	0.0205657	FALSE	yes	up
LRMDA	44.7275	-1.73026	4.00734e-05	0.000245358	FALSE	yes	down
LRP1B	1176.59	1.06986	0.00128005	0.00519115	FALSE	yes	up
LRRC2	68.0616	-2.30298	2.63796e-08	3.26939e-07	FALSE	yes	down
LRRC32	463.912	-3.9487	8.31258e-05	0.00046761	FALSE	yes	down
LRRC37A3	285.81	1.14782	3.30838e-08	4.0234e-07	FALSE	yes	up
LRRC53	254.882	2.97826	2.67903e-15	1.03066e-13	FALSE	yes	up
LRRC55	1646.94	1.15152	2.4774e-14	8.15655e-13	FALSE	yes	up
LRRC66	26.1217	1.43314	0.00174542	0.0067884	FALSE	yes	up
LRRC7	289.48	1.05276	1.42407e-06	1.22357e-05	FALSE	yes	up
LRRC77P	128.143	2.66874	1.2433e-12	3.1337e-11	FALSE	yes	up
LRRC8E	52.8243	-2.80443	9.50152e-12	2.08669e-10	FALSE	yes	down
LRRK1	126.805	-1.13084	0.000730417	0.00317134	FALSE	yes	down
LRRN3	2028.36	1.43112	1.75859e-08	2.23944e-07	FALSE	yes	up
LRRN4	207.755	-4.9772	6.50364e-08	7.41346e-07	FALSE	yes	down
LRRTM4	375.481	2.04985	1.93205e-09	2.89406e-08	FALSE	yes	up
LRTM1	18.2726	2.38062	0.000568867	0.00255679	FALSE	yes	up
LSP1P5	20.4947	-2.21945	0.00178414	0.00691963	FALSE	yes	down
LTBR	107.363	-2.71736	2.27182e-07	2.31926e-06	FALSE	yes	down
LUM	2653.68	-2.84869	0.000112528	0.00061401	FALSE	yes	down
LY6E	1532.51	-1.78957	4.85479e-17	2.37348e-15	FALSE	yes	down
LY6L	11.0993	-4.99518	3.87006e-05	0.000237626	FALSE	yes	down
LYL1	20.7821	-2.32795	0.00059753	0.00266826	FALSE	yes	down
LYN	331.501	-3.53145	5.99129e-48	7.7719e-45	FALSE	yes	down
LYPD1	186.172	1.03278	0.00016411	0.000858399	FALSE	yes	up
LYPD3	64.142	-2.13545	1.2816e-09	1.97445e-08	FALSE	yes	down
LYPD5	12.9754	-3.52096	0.000146983	0.000778261	FALSE	yes	down
LYPD6B	40.4366	-2.15261	2.6418e-07	2.64288e-06	FALSE	yes	down
LYSMD2	54.41	1.50386	0.000200666	0.00102321	FALSE	yes	up
M1AP	17.6918	-2.69134	5.00131e-05	0.000298606	FALSE	yes	down
MAB21L4	10.4769	-3.94707	0.00296943	0.010681	FALSE	yes	down
MACC1	21.413	-4.12676	7.89653e-09	1.06999e-07	FALSE	yes	down
MADCAM1	75.7395	-1.4522	1.36723e-05	9.39723e-05	FALSE	yes	down
MAFA	26.4276	-1.66029	0.00101972	0.00425148	FALSE	yes	down
MAFB	646.05	-1.20825	7.62474e-07	6.98833e-06	FALSE	yes	down
MAGEA11	5.37089	-3.28811	0.00532483	0.01749	FALSE	yes	down
MAGEA12	29.3031	-8.29665	5.50591e-10	9.04252e-09	FALSE	yes	down
MAGEA3	33.2905	-6.056	1.59438e-08	2.05046e-07	FALSE	yes	down
MAGEA4	10.5314	-6.81747	6.70862e-07	6.2042e-06	FALSE	yes	down
MAGEA6	19.229	-4.7991	7.71837e-08	8.67614e-07	FALSE	yes	down
MAGEB17	159.677	-7.05545	1.98608e-20	1.69496e-18	FALSE	yes	down
MAGEB3	9.44253	-6.65912	2.451e-06	2.01485e-05	FALSE	yes	down
MALRD1	20.3043	-1.37732	0.0145533	0.040333	FALSE	yes	down
MAN1A1	1150.56	-1.92131	1.82019e-09	2.73916e-08	FALSE	yes	down
MAOA	184.819	-1.74315	1.08508e-06	9.59266e-06	FALSE	yes	down
MAP1LC3C	262.085	1.87331	9.05339e-08	1.0101e-06	FALSE	yes	up
MAP2	13539	1.23374	2.96065e-12	7.0685e-11	FALSE	yes	up
MAP3K12	1806.76	1.14764	1.11228e-09	1.72728e-08	FALSE	yes	up
MAP3K21	96.5964	-1.01761	1.60484e-05	0.00010839	FALSE	yes	down
MAP3K5	74.7268	1.25137	0.000971701	0.00407574	FALSE	yes	up
MAP4K1	83.1415	-1.25782	0.000557528	0.00251004	FALSE	yes	down
MAP7	829.859	1.41983	2.0593e-12	5.04024e-11	FALSE	yes	up
MAPK15	1165.28	1.19525	0.00079476	0.00341872	FALSE	yes	up
MAPT	3357.64	1.40233	8.16204e-18	4.51184e-16	FALSE	yes	up
MAPT-IT1	3.99717	3.46326	0.0136857	0.0383333	FALSE	no	up
MARCHF1	428.274	1.92807	1.23249e-13	3.64689e-12	FALSE	yes	up
MARCHF11	55.1149	1.60338	0.00027065	0.00133021	FALSE	yes	up
MARCHF4	214.915	1.12613	3.16142e-08	3.87373e-07	FALSE	yes	up
MARVELD2	97.8545	-1.19584	0.00025175	0.00124836	FALSE	yes	down
MARVELD3	82.936	-2.14998	1.64271e-12	4.08222e-11	FALSE	yes	down
MASP1	1168.5	-1.33293	1.58313e-22	1.84458e-20	FALSE	yes	down
MAST1	1799.44	1.0886	5.0859e-08	5.97233e-07	FALSE	yes	up
MAST4	816.535	1.09844	5.34538e-05	0.000316141	FALSE	yes	up
MAT1A	20.6169	-2.89239	1.21895e-05	8.42569e-05	FALSE	yes	down
MATK	81.3634	-3.35332	1.29459e-18	8.34112e-17	FALSE	yes	down
MATN3	56.0291	-2.37287	1.72219e-13	4.97926e-12	FALSE	yes	down
MATN4	9.5064	-2.74788	0.00807721	0.0247779	FALSE	yes	down
MB	7.88955	-3.86735	0.000281128	0.00137719	FALSE	yes	down
MBNL3	1166.63	-1.26179	1.96705e-15	7.76368e-14	FALSE	yes	down
MC5R	26.4887	2.3968	0.000211964	0.00107574	FALSE	yes	up
MCCC2	712.472	-4.55607	3.00395e-180	5.84509e-176	FALSE	yes	down
MCF2	43.1099	1.41121	0.00111212	0.0045837	FALSE	yes	up
MCF2L	1910.86	1.40481	2.24061e-24	3.30286e-22	FALSE	yes	up
MCHR1	161.174	-1.0705	0.000362274	0.00172014	FALSE	yes	down
MCOLN3	64.0297	-3.56332	3.26698e-10	5.56645e-09	FALSE	yes	down
MDGA2	259.512	1.9071	2.95792e-10	5.07095e-09	FALSE	yes	up
MDK	15221.1	-1.29647	1.12839e-13	3.38297e-12	FALSE	yes	down
ME1	130.702	-1.12473	1.42343e-05	9.74219e-05	FALSE	yes	down
ME3	519.358	1.99542	2.6965e-30	8.46265e-28	FALSE	yes	up
MEG3	4760.93	-8.99281	1.75625e-27	3.92794e-25	FALSE	yes	down
MEG8	65.9849	-5.77838	1.0084e-15	4.14829e-14	FALSE	yes	down
MEG9	163.028	-3.82287	7.06258e-11	1.34729e-09	FALSE	yes	down
MEGF10	1328.12	1.18279	2.19195e-10	3.85284e-09	FALSE	yes	up
MEIS1	2067.99	-1.06291	5.50693e-10	9.04252e-09	FALSE	yes	down
MEIS1-AS2	15.9568	-2.09602	0.000463989	0.00214144	FALSE	yes	down
MEIS1-AS3	58.5384	-2.3543	4.51102e-11	8.94755e-10	FALSE	yes	down
MEIS2	3236.44	-1.01058	1.57745e-08	2.03137e-07	FALSE	yes	down
MELK	724.64	-1.30453	3.13828e-11	6.43463e-10	FALSE	yes	down
MELTF	164.818	-2.41571	6.20497e-12	1.40882e-10	FALSE	yes	down
MEOX1	138.017	1.02092	0.00748943	0.0232646	FALSE	yes	up
MEP1A	46.2568	-4.58305	0.0102019	0.0300817	FALSE	yes	down
MERTK	446.66	-1.61293	9.19737e-16	3.82398e-14	FALSE	yes	down
MESP2	6.04592	-2.98587	0.00659304	0.0208576	FALSE	yes	down
METTL7A	611.376	-2.607	3.47498e-17	1.72051e-15	FALSE	yes	down
METTL7B	36.4304	-2.19222	1.92518e-05	0.000127763	FALSE	yes	down
MFAP4	3127.65	-3.01657	7.23129e-05	0.000414086	FALSE	yes	down
MFGE8	3166.43	-1.43427	3.28586e-19	2.25127e-17	FALSE	yes	down
MFSD6	125.361	1.19598	3.10162e-07	3.05268e-06	FALSE	yes	up
MFSD6L	6.38199	-3.16752	0.0132414	0.0373624	FALSE	yes	down
MGAM	56.9026	1.20978	0.000219913	0.00111087	FALSE	yes	up
MGAM2	36.0757	1.06519	0.00713095	0.0223149	FALSE	yes	up
MGARP	29.1481	-1.79631	2.63513e-05	0.000168943	FALSE	yes	down
MGC32805	10.6195	-3.89109	3.69529e-05	0.000227974	FALSE	yes	down
MGP	111.82	-2.6829	0.00681915	0.02146	FALSE	yes	down
MGST2	182.357	-1.1436	1.04955e-05	7.36996e-05	FALSE	yes	down
MICA	159.614	-1.07464	4.37279e-06	3.38178e-05	FALSE	yes	down
MICA-AS1	12.7544	-2.11216	0.0015303	0.00607932	FALSE	yes	down
MICAL2	140.505	-3.32488	1.1942e-20	1.0659e-18	FALSE	yes	down
MICALCL	5.3242	-3.21127	0.00847032	0.0257605	FALSE	yes	down
MICB	87.9894	-2.69681	6.0917e-18	3.46586e-16	FALSE	yes	down
MID1	8520.6	1.15455	6.11974e-09	8.4753e-08	FALSE	yes	up
MID1IP1	1856.39	-1.36323	3.12597e-09	4.52231e-08	FALSE	yes	down
MID1IP1-AS1	47.6553	-1.00962	0.0144015	0.0399864	FALSE	yes	down
MIR1-1HG	14.4892	-3.49138	1.0755e-05	7.525e-05	FALSE	yes	down
MIR1-1HG-AS1	266.503	-3.20674	0.00230924	0.0086046	FALSE	yes	down
MIR126	2.93914	-4.98965	0.00525606	0.017305	FALSE	no	down
MIR135A2	109.445	2.01155	2.63611e-07	2.63991e-06	FALSE	yes	up
MIR137HG	17.6191	2.77953	1.25331e-05	8.65705e-05	FALSE	yes	up
MIR193BHG	9.99264	1.94703	0.0119556	0.0343724	FALSE	yes	up
MIR205HG	12.4837	-7.06382	2.24767e-07	2.29701e-06	FALSE	yes	down
MIR210HG	138.606	-1.28261	0.00652666	0.0206851	FALSE	yes	down
MIR217HG	80.9861	1.85941	2.17608e-06	1.81182e-05	FALSE	yes	up
MIR219A1	145.417	1.68582	0.000227511	0.0011442	FALSE	yes	up
MIR221	16.6707	-1.79188	0.0176901	0.0474777	FALSE	yes	down
MIR3142HG	9.07462	-3.71465	0.00166048	0.00650746	FALSE	yes	down
MIR4435-2HG	39.3602	-1.37006	0.0016833	0.00658498	FALSE	yes	down
MIR4454	40.4169	-8.75935	5.41101e-11	1.05604e-09	FALSE	yes	down
MIR483	5.71142	-2.90709	0.0130467	0.0368932	FALSE	yes	down
MIR503	29.6152	-3.22374	5.93146e-05	0.000347215	FALSE	yes	down
MIR548XHG	4.32375	-4.502	0.00593414	0.0191026	FALSE	no	down
MIR656	2.90749	-4.95678	0.00575748	0.0186582	FALSE	no	down
MISP	23.7783	-1.51343	0.00209427	0.00789733	FALSE	yes	down
MIXL1	68.0014	-3.81101	2.53582e-13	7.1098e-12	FALSE	yes	down
MKRN3	257.496	1.5235	1.8332e-10	3.25756e-09	FALSE	yes	up
MLC1	96.9723	-2.1857	8.11452e-07	7.39196e-06	FALSE	yes	down
MLKL	11.532	-3.14795	0.000116738	0.00063538	FALSE	yes	down
MLPH	34.1152	-5.3207	1.08522e-11	2.36729e-10	FALSE	yes	down
MLXIPL	96.5908	-1.64295	0.000875775	0.00372152	FALSE	yes	down
MMP1	65.8424	-5.60907	2.77233e-18	1.6805e-16	FALSE	yes	down
MMP10	14.9351	-4.79426	5.18298e-06	3.91755e-05	FALSE	yes	down
MMP11	306.021	-1.67129	1.39737e-11	3.01108e-10	FALSE	yes	down
MMP19	15.7244	-2.31928	0.00199154	0.0075775	FALSE	yes	down
MMP2	4105.4	-1.51119	2.09682e-13	5.9475e-12	FALSE	yes	down
MMP23B	2.54041	-4.7632	0.00977253	0.0290356	FALSE	no	down
MMP25	71.5084	-1.49988	2.52181e-06	2.06782e-05	FALSE	yes	down
MMP28	87.1483	-3.4639	4.3095e-11	8.59163e-10	FALSE	yes	down
MMP9	54.7656	-2.4645	1.25796e-12	3.16655e-11	FALSE	yes	down
MMRN1	3359.42	1.40223	2.83292e-09	4.13836e-08	FALSE	yes	up
MMRN2	155.578	-2.19626	3.20314e-07	3.1383e-06	FALSE	yes	down
MOG	8.44884	-3.60401	0.00299847	0.010759	FALSE	yes	down
MOGAT3	13.4005	-4.68229	8.58833e-06	6.19161e-05	FALSE	yes	down
MOXD1	944.352	1.21171	0.000196408	0.00100406	FALSE	yes	up
MPP1	615.064	-1.65793	2.42794e-17	1.23672e-15	FALSE	yes	down
MPZ	694.372	1.89456	2.49988e-08	3.11574e-07	FALSE	yes	up
MRAP2	120.994	-1.73566	3.74187e-07	3.62596e-06	FALSE	yes	down
MRC2	6367.02	-1.25284	6.42775e-20	5.10494e-18	FALSE	yes	down
MREG	359.971	1.09381	7.98395e-08	8.96433e-07	FALSE	yes	up
MRGPRF	30.2675	-2.49492	5.22965e-07	4.93733e-06	FALSE	yes	down
MRLN	10.7997	3.41074	0.000618923	0.00274766	FALSE	yes	up
MS4A15	3.67157	-5.30573	0.00169251	0.00661702	FALSE	no	down
MS4A4A	6.42645	-2.7497	0.0133753	0.0376501	FALSE	yes	down
MSR1	8.04301	-3.93235	0.000285984	0.0013964	FALSE	yes	down
MSTN	40.6515	1.44361	0.00352953	0.0123613	FALSE	yes	up
MSX2	1341.76	-1.35481	2.42541e-08	3.03496e-07	FALSE	yes	down
MT1E	45.3287	-2.21782	1.45323e-06	1.24638e-05	FALSE	yes	down
MT1M	3.41826	-4.18128	0.0105379	0.0308851	FALSE	no	down
MT1X	158.493	-1.5309	6.89732e-09	9.45793e-08	FALSE	yes	down
MT3	8.29919	-2.34907	0.00411939	0.0140845	FALSE	yes	down
MTFP1	254.71	-1.3416	1.03266e-09	1.6144e-08	FALSE	yes	down
MTFR2	85.751	-1.12485	0.000226759	0.00114156	FALSE	yes	down
MTHFD2	1208.21	-1.11	1.63181e-15	6.5333e-14	FALSE	yes	down
MTSS1	1753.99	1.03691	1.31815e-10	2.39483e-09	FALSE	yes	up
MTUS1	447.16	1.02378	2.45676e-07	2.47687e-06	FALSE	yes	up
MTUS2	552.516	1.8629	8.28133e-22	8.48095e-20	FALSE	yes	up
MUC1	282.138	1.01205	0.0016265	0.00639751	FALSE	yes	up
MUC13	7.59121	-5.34957	0.000182327	0.000939543	FALSE	yes	down
MUC16	12.5461	-3.80647	4.1419e-05	0.000252011	FALSE	yes	down
MUC20	72.2018	1.09444	0.000524281	0.00238463	FALSE	yes	up
MUC3A	165.445	-2.09832	2.15657e-11	4.53159e-10	FALSE	yes	down
MUC4	55.7198	-2.20018	6.39552e-05	0.000371364	FALSE	yes	down
MYADM	2296.8	-1.14322	4.95697e-13	1.34335e-11	FALSE	yes	down
MYBL2	2639.2	-1.66204	5.61114e-15	2.05228e-13	FALSE	yes	down
MYBPH	55.1537	-5.98544	1.80494e-10	3.21323e-09	FALSE	yes	down
MYH2	4.24625	-3.46358	0.0186189	0.0495063	FALSE	no	down
MYH7	109.935	2.61329	1.07157e-13	3.2177e-12	FALSE	yes	up
MYL1	7.69485	3.07463	0.00318481	0.0113332	FALSE	yes	up
MYL3	45.4275	-2.01091	7.62752e-05	0.000434093	FALSE	yes	down
MYL4	181.545	-8.49697	1.45189e-21	1.42681e-19	FALSE	yes	down
MYL7	98.4557	-3.79602	2.5236e-18	1.54416e-16	FALSE	yes	down
MYL9	650.582	-2.89866	6.38282e-15	2.30849e-13	FALSE	yes	down
MYLK	650.863	1.19219	1.02269e-07	1.12554e-06	FALSE	yes	up
MYLK3	152.6	-2.44819	1.49394e-15	6.04348e-14	FALSE	yes	down
MYMX	5.82344	-4.95871	0.00068498	0.00299783	FALSE	yes	down
MYO15A	335.397	1.15575	0.0047162	0.015822	FALSE	yes	up
MYO1E	498.038	-1.16252	8.4833e-14	2.58323e-12	FALSE	yes	down
MYO3B	40.1526	-1.44877	0.00410958	0.0140609	FALSE	yes	down
MYO7A	144.724	-1.49549	6.01346e-06	4.4883e-05	FALSE	yes	down
MYOCD	210.295	2.74036	1.3599e-10	2.46377e-09	FALSE	yes	up
MYOF	673.414	-2.00513	2.38766e-17	1.2194e-15	FALSE	yes	down
MYOZ3	139.316	-1.66451	2.33918e-07	2.37185e-06	FALSE	yes	down
MYRF	2164.68	-2.46017	0.000706106	0.00307576	FALSE	yes	down
MYRIP	126.053	1.54855	6.62447e-06	4.88994e-05	FALSE	yes	up
NAALADL2	97.8242	1.3557	0.000231561	0.00116217	FALSE	yes	up
NACC2	431.566	-1.83922	4.20818e-14	1.33577e-12	FALSE	yes	down
NALCN	187.037	1.21297	0.000241891	0.00120778	FALSE	yes	up
NANOG	250.531	-8.94986	3.78477e-24	5.415e-22	FALSE	yes	down
NANOGNB	3.95761	-5.40736	0.000806004	0.00346208	FALSE	no	down
NANOGP8	62.956	-7.53889	3.02947e-12	7.2151e-11	FALSE	yes	down
NANS	598.601	-1.14737	4.66837e-11	9.21269e-10	FALSE	yes	down
NAP1L6P	19.6172	-5.27012	1.89086e-07	1.96436e-06	FALSE	yes	down
NAT16	68.8651	1.0698	0.00246935	0.00911564	FALSE	yes	up
NAT2	13.1725	-2.96361	5.01644e-05	0.000299325	FALSE	yes	down
NAV3	1324.35	1.48503	1.69357e-07	1.78416e-06	FALSE	yes	up
NBEA	2324.26	1.0084	3.29893e-08	4.01693e-07	FALSE	yes	up
NBEAP1	3.86403	4.39725	0.0105338	0.0308788	FALSE	no	up
NBPF4	8.95528	4.69237	0.000163376	0.000855022	FALSE	yes	up
NBPF6	6.06733	4.17758	0.00308834	0.0110282	FALSE	yes	up
NBPF7	35.4663	-8.57487	3.06704e-12	7.27787e-11	FALSE	yes	down
NCALD	3174.75	1.14973	9.91279e-11	1.85643e-09	FALSE	yes	up
NCAM1-AS1	55.3025	1.13477	0.000541243	0.00244691	FALSE	yes	up
NCAM2	207.486	1.53786	2.99969e-07	2.96887e-06	FALSE	yes	up
NCCRP1	105.651	-2.9801	7.06505e-14	2.17863e-12	FALSE	yes	down
NCKAP5	994.361	1.20136	9.58421e-11	1.79662e-09	FALSE	yes	up
NCMAP	10.3852	-2.05784	0.0031847	0.0113332	FALSE	yes	down
NDNF	233.554	-2.06651	4.07664e-08	4.86944e-07	FALSE	yes	down
NDP	28.4863	-1.46441	0.00172041	0.00670991	FALSE	yes	down
NDST4	179.413	2.71915	1.74312e-31	6.65051e-29	FALSE	yes	up
[truncated: 1,203 more rows]

## Sheet: Table S2
PeakID (cmd=annotatePeaks.pl Intersect15_22_PRDM16.bed hg38 -annStats _stats_ofintersect.bed)	Chr	Start	End	Strand	Peak Score	Focus Ratio/Region Size	Annotation	Detailed Annotation	Distance to TSS	Nearest PromoterID	Entrez ID	Nearest Unigene	Nearest Refseq	Nearest Ensembl	Gene Name	Gene Alias	Gene Description	Gene Type
ChIPseq_HumanGW15_fragmented_peak_4734	chr4	112403053	112404109	#ERROR!	1283	NA	intron (NM_001102406, intron 4 of 15)	intron (NM_001102406, intron 4 of 15)	106212	NM_001102406	80216	Hs.652825	NM_025144	ENSG00000073331	ALPK1	8430410J10Rik|LAK	alpha kinase 1	protein-coding
ChIPseq_HumanGW15_fragmented_peak_3700	chr20	20498459	20498854	#ERROR!	1226	NA	intron (NM_020343, intron 35 of 39)	intron (NM_020343, intron 35 of 39)	130552	NM_002196	3642	Hs.89584	NM_002196	ENSG00000173404	INSM1	IA-1|IA1	INSM transcriptional repressor 1	protein-coding
ChIPseq_HumanGW15_fragmented_peak_4120	chr3	62365000	62366247	#ERROR!	1220	NA	Intergenic	Intergenic	7927	NM_018008	55079	Hs.241523	NM_018008	ENSG00000153266	FEZF2	FEZ|FEZL|FKSG36|TOF|ZFP312|ZNF312	FEZ family zinc finger 2	protein-coding
ChIPseq_HumanGW15_fragmented_peak_5355	chr5	153572455	153573201	#ERROR!	1179	NA	intron (NM_001258020, intron 3 of 16)	intron (NM_001258020, intron 3 of 16)	80656	NM_001258022	2890	Hs.519693	NM_000827	ENSG00000155511	GRIA1	GLUH1|GLUR1|GLURA|GluA1|HBGR1	glutamate ionotropic receptor AMPA type subunit 1	protein-coding
ChIPseq_HumanGW15_fragmented_peak_5649	chr6	97668742	97669643	#ERROR!	1172	NA	intron (NR_110757, intron 3 of 4)	intron (NR_110757, intron 3 of 4)	-355339	NR_031579	100302164		NR_031579	ENSG00000238367	MIR2113	hsa-mir-2113	microRNA 2113	ncRNA
ChIPseq_HumanGW15_fragmented_peak_881	chr10	124643277	124643907	#ERROR!	1095	NA	intron (NM_014661, intron 4 of 4)	intron (NM_014661, intron 4 of 4)	-60436	NR_120631	101927944	Hs.437448	NR_120630		FAM53B-AS1	-	FAM53B antisense RNA 1	ncRNA
ChIPseq_HumanGW15_fragmented_peak_5843	chr6	162857006	162857922	#ERROR!	1066	NA	intron (NM_001080379, intron 2 of 4)	intron (NM_001080379, intron 2 of 4)	129494	NM_001080379	135138	Hs.25791	NM_152410	ENSG00000112530	PACRG	GLUP|HAK005771|PACRG2.1|PARK2CRG	parkin coregulated	protein-coding
ChIPseq_HumanGW15_fragmented_peak_1103	chr11	78825645	78826069	#ERROR!	1043	NA	intron (NM_001098816, intron 12 of 33)	intron (NM_001098816, intron 12 of 33)	-250993	NM_024678	79731	Hs.503389	NM_024678	ENSG00000137513	NARS2	DFNB94|SLM5|asnRS	asparaginyl-tRNA synthetase 2, mitochondrial	protein-coding
ChIPseq_HumanGW15_fragmented_peak_2775	chr18	7617674	7619442	#ERROR!	1043	NA	intron (NM_002845, intron 1 of 30)	intron (NM_002845, intron 1 of 30)	51242	NM_001105244	5797	Hs.49774	NM_002845	ENSG00000173482	PTPRM	PTPRL1|R-PTP-MU|RPTPM|RPTPU|hR-PTPu	protein tyrosine phosphatase receptor type M	protein-coding
ChIPseq_HumanGW15_fragmented_peak_2304	chr15	70200664	70201175	#ERROR!	1035	NA	Intergenic	Intergenic	-103002	NM_001105192	7090	Hs.287362	NM_005078	ENSG00000140332	TLE3	ESG|ESG3|GRG3|HsT18976	TLE family member 3, transcriptional corepressor	protein-coding
ChIPseq_HumanGW15_fragmented_peak_6099	chr7	86707752	86708653	#ERROR!	1034	NA	intron (NM_001363522, intron 1 of 4)	intron (NM_001363522, intron 1 of 4)	64288	NM_000840	2913	Hs.590575	NM_000840	ENSG00000198822	GRM3	GLUR3|GPRC1C|MGLUR3|mGlu3	glutamate metabotropic receptor 3	protein-coding
ChIPseq_HumanGW15_fragmented_peak_2285	chr15	67501765	67502329	#ERROR!	1015	NA	TTS (NM_001322470)	TTS (NM_001322470)	18926	NR_040055	100506686	Hs.656245	NR_040051	ENSG00000259673	IQCH-AS1	-	IQCH antisense RNA 1	ncRNA
ChIPseq_HumanGW15_fragmented_peak_1800	chr13	77853548	77854173	#ERROR!	933	NA	intron (NR_103853, intron 6 of 6)	intron (NR_103853, intron 6 of 6)	34923	NR_103853	100505518	Hs.742215	NR_103853		EDNRB-AS1	-	EDNRB antisense RNA 1	ncRNA
ChIPseq_HumanGW15_fragmented_peak_2631	chr17	32546034	32546660	#ERROR!	931	NA	intron (NM_015194, intron 21 of 21)	intron (NM_015194, intron 21 of 21)	59354	NM_003885	8851	Hs.500015	NM_003885	ENSG00000176749	CDK5R1	CDK5P35|CDK5R|NCK5A|p23|p25|p35|p35nck5a	cyclin dependent kinase 5 regulatory subunit 1	protein-coding
ChIPseq_HumanGW15_fragmented_peak_1931	chr14	29389892	29390965	#ERROR!	916	NA	Intergenic	Intergenic	536668	NM_001348390	5587	Hs.508999	NM_002742	ENSG00000184304	PRKD1	CHDED|PKC-MU|PKCM|PKD|PRKCM	protein kinase D1	protein-coding
ChIPseq_HumanGW15_fragmented_peak_1877	chr13	107065041	107065449	#ERROR!	913	NA	Intergenic	Intergenic	255718	NR_145739	109616978		NR_145739	ENSG00000201847	SNORD31B	-	small nucleolar RNA, C/D box 31B	snoRNA
ChIPseq_HumanGW15_fragmented_peak_1636	chr12	126742080	126742881	#ERROR!	893	NA	intron (NR_038256, intron 1 of 3)	intron (NR_038256, intron 1 of 3)	5473	NR_038256	100507206	Hs.662298	NR_038256		LINC00943	-	long intergenic non-protein coding RNA 943	ncRNA
ChIPseq_HumanGW15_fragmented_peak_1241	chr11	122812737	122813545	#ERROR!	867	NA	3' UTR (NM_032873, exon 14 of 14)	3' UTR (NM_032873, exon 14 of 14)	-25359	NM_019604	56253	Hs.159523	NM_019604	ENSG00000109943	CRTAM	CD355	cytotoxic and regulatory T cell molecule	protein-coding
ChIPseq_HumanGW15_fragmented_peak_1241-2	chr11	122812737	122813545	#ERROR!	867	NA	3' UTR (NM_032873, exon 14 of 14)	3' UTR (NM_032873, exon 14 of 14)	-25359	NM_019604	56253	Hs.159523	NM_019604	ENSG00000109943	CRTAM	CD355	cytotoxic and regulatory T cell molecule	protein-coding
ChIPseq_HumanGW15_fragmented_peak_2194	chr15	36039524	36040598	#ERROR!	855	NA	Intergenic	Intergenic	113205	NR_039735	100616293		NR_039735	ENSG00000265098	MIR4510	mir-4510	microRNA 4510	ncRNA
ChIPseq_HumanGW15_fragmented_peak_2175	chr15	27492073	27492583	#ERROR!	850	NA	intron (NM_033223, intron 6 of 9)	intron (NM_033223, intron 6 of 9)	-331009	NR_120343	101928869	Hs.585699	NR_120343	ENSG00000228740	GABRG3-AS1	-	GABRG3 antisense RNA 1	ncRNA
ChIPseq_HumanGW15_fragmented_peak_6847	chr9	84846813	84847471	#ERROR!	847	NA	intron (NM_001018064, intron 12 of 17)	intron (NM_001018064, intron 12 of 17)	141241	NM_001369552	4915	Hs.494312	NM_006180	ENSG00000148053	NTRK2	EIEE58|GP145-TrkB|OBHD|TRKB|trk-B	neurotrophic receptor tyrosine kinase 2	protein-coding
ChIPseq_HumanGW15_fragmented_peak_3242	chr2	100411946	100413865	#ERROR!	812	NA	intron (NM_004854, intron 2 of 6)	intron (NM_004854, intron 2 of 6)	4763	NM_004854	9486	Hs.516370	NM_004854	ENSG00000115526	CHST10	HNK-1ST|HNK1ST	carbohydrate sulfotransferase 10	protein-coding
ChIPseq_HumanGW15_fragmented_peak_2768	chr18	3603451	3604290	#ERROR!	812	NA	non-coding (NR_119377, exon 1 of 3)	non-coding (NR_119377, exon 1 of 3)	133	NR_119377	84777	Hs.659053	NM_032691		DLGAP1-AS2	-	DLGAP1 antisense RNA 2	ncRNA
ChIPseq_HumanGW15_fragmented_peak_2381	chr15	93312939	93313484	#ERROR!	802	NA	Intergenic	Intergenic	107145	NM_001365393	105370980		NM_001365393		LOC105370980	-	putative uncharacterized protein UNQ9370/PRO34162	protein-coding
ChIPseq_HumanGW15_fragmented_peak_5231	chr5	117262153	117263104	#ERROR!	790	NA	Intergenic	Intergenic	-152884	NR_046089	728342	Hs.434420	NR_046089		LINC00992	-	long intergenic non-protein coding RNA 992	ncRNA
ChIPseq_HumanGW15_fragmented_peak_588	chr10	16986211	16987088	#ERROR!	782	NA	intron (NM_001081, intron 29 of 66)	intron (NM_001081, intron 29 of 66)	143168	NM_001081	8029	Hs.166206	NM_001081	ENSG00000107611	CUBN	IFCR|MGA1|gp280	cubilin	protein-coding
ChIPseq_HumanGW15_fragmented_peak_6590	chr8	123636258	123637052	#ERROR!	776	NA	Intergenic	Intergenic	17146	NM_001081675	340359	Hs.450252	NM_001081675	ENSG00000175946	KLHL38	C8ORFK36	kelch like family member 38	protein-coding
ChIPseq_HumanGW15_fragmented_peak_1547	chr12	100372920	100373558	#ERROR!	768	NA	intron (NM_001145288, intron 1 of 10)	intron (NM_001145288, intron 1 of 10)	16165	NM_001145288	246213	Hs.116871	NM_139319	ENSG00000179520	SLC17A8	DFNA25|VGLUT3	solute carrier family 17 member 8	protein-coding
ChIPseq_HumanGW15_fragmented_peak_1871	chr13	106529317	106530329	#ERROR!	768	NA	intron (NM_004093, intron 1 of 4)	intron (NM_004093, intron 1 of 4)	5217	NM_004093	1948	Hs.149239	NM_004093	ENSG00000125266	EFNB2	EPLG5|HTKL|Htk-L|LERK5	ephrin B2	protein-coding
ChIPseq_HumanGW15_fragmented_peak_4620	chr4	56689496	56690424	#ERROR!	766	NA	Intergenic	Intergenic	-8254	NM_139212	84525	Hs.619396	NM_032495	ENSG00000171476	HOPX	CAMEO|HOD|HOP|LAGY|NECC1|OB1|SMAP31|TOTO	HOP homeobox	protein-coding
ChIPseq_HumanGW15_fragmented_peak_396	chr1	183349260	183349633	#ERROR!	766	NA	intron (NM_015039, intron 1 of 10)	intron (NM_015039, intron 1 of 10)	-44572	NM_170706	23057	Hs.497123	NM_015039	ENSG00000157064	NMNAT2	C1orf15|PNAT2	nicotinamide nucleotide adenylyltransferase 2	protein-coding
ChIPseq_HumanGW15_fragmented_peak_3971	chr22	49514698	49515067	#ERROR!	766	NA	intron (NR_110523, intron 1 of 4)	intron (NR_110523, intron 1 of 4)	28584	NR_037440	100500882		NR_037440	ENSG00000264139	MIR3667	-	microRNA 3667	ncRNA
ChIPseq_HumanGW15_fragmented_peak_5165	chr5	93891583	93892423	#ERROR!	761	NA	intron (NR_028080, intron 4 of 8)	intron (NR_028080, intron 4 of 8)	-150403	NM_153216	134187	Hs.678995	NM_153216	ENSG00000248483	POU5F2	SPRM-1	POU domain class 5, transcription factor 2	protein-coding
ChIPseq_HumanGW15_fragmented_peak_5164	chr5	93890621	93891290	#ERROR!	736	NA	intron (NR_028080, intron 4 of 8)	intron (NR_028080, intron 4 of 8)	-149355	NM_153216	134187	Hs.678995	NM_153216	ENSG00000248483	POU5F2	SPRM-1	POU domain class 5, transcription factor 2	protein-coding
ChIPseq_HumanGW15_fragmented_peak_6777	chr9	69542830	69543283	#ERROR!	736	NA	intron (NM_001163, intron 1 of 12)	MIR1_Amn|SINE|MIR	129315	NM_001163	320	Hs.171939	NM_001163	ENSG00000107282	APBA1	D9S411E|LIN10|MINT1|X11|X11A|X11ALPHA	amyloid beta precursor protein binding family A member 1	protein-coding
ChIPseq_HumanGW15_fragmented_peak_875	chr10	121709793	121710857	#ERROR!	727	NA	Intergenic	Intergenic	-111867	NM_000141	2263	Hs.533683	NM_000141	ENSG00000066468	FGFR2	BBDS|BEK|BFR-1|CD332|CEK3|CFD1|ECT1|JWS|K-SAM|KGFR|TK14|TK25	fibroblast growth factor receptor 2	protein-coding
ChIPseq_HumanGW15_fragmented_peak_1161	chr11	103807438	103808130	#ERROR!	726	NA	Intergenic	L2a|LINE|L2	-42122	NR_039842	100616457		NR_039842	ENSG00000264200	MIR4693	-	microRNA 4693	ncRNA
ChIPseq_HumanGW15_fragmented_peak_4266	chr3	113264377	113265734	#ERROR!	724	NA	intron (NM_001301861, intron 4 of 19)	intron (NM_001301861, intron 4 of 19)	52939	NM_001301861	91653	Hs.591318	NM_033254	ENSG00000144857	BOC	CDON2	BOC cell adhesion associated, oncogene regulated	protein-coding
ChIPseq_HumanGW15_fragmented_peak_501	chr1	226498158	226498937	#ERROR!	724	NA	Intergenic	Intergenic	-50217	NM_001003665	375057	Hs.116827	NM_001003665	ENSG00000203685	STUM	C1orf95	stum, mechanosensory transduction mediator homolog	protein-coding
ChIPseq_HumanGW15_fragmented_peak_1849	chr13	100811436	100812198	#ERROR!	719	NA	intron (NR_047687, intron 2 of 7)	intron (NR_047687, intron 2 of 7)	103492	NR_047687	100885778	Hs.602949	NR_047687	ENSG00000233009	NALCN-AS1	-	NALCN antisense RNA 1	ncRNA
ChIPseq_HumanGW15_fragmented_peak_6491	chr8	76775331	76776168	#ERROR!	705	NA	intron (NM_024721, intron 3 of 10)	intron (NM_024721, intron 3 of 10)	-92474	NR_024360	100192378	Hs.596420	NR_024360	ENSG00000253661	ZFHX4-AS1	-	ZFHX4 antisense RNA 1	ncRNA
ChIPseq_HumanGW15_fragmented_peak_2201	chr15	36753063	36754308	#ERROR!	690	NA	intron (NM_032499, intron 11 of 11)	intron (NM_032499, intron 11 of 11)	64821	NR_027320	161635	Hs.659822	NR_027320		CSNK1A1P1	CSNK1A1P	casein kinase 1 alpha 1 pseudogene 1	pseudo
ChIPseq_HumanGW15_fragmented_peak_5709	chr6	112502889	112503655	#ERROR!	689	NA	Intergenic	Intergenic	155942	NM_001013734	442247	Hs.448264	NM_001013734	ENSG00000251258	RFPL4B	RNF211	ret finger protein like 4B	protein-coding
ChIPseq_HumanGW15_fragmented_peak_3	chr1	3125775	3126241	#ERROR!	689	NA	intron (NM_022114, intron 1 of 16)	intron (NM_022114, intron 1 of 16)	-1967	NR_036215	100422968		NR_036215	ENSG00000283572	MIR4251	-	microRNA 4251	ncRNA
ChIPseq_HumanGW15_fragmented_peak_3724	chr20	37205156	37205647	#ERROR!	666	NA	intron (NM_001135771, intron 5 of 16)	intron (NM_001135771, intron 5 of 16)	-25853	NM_213631	140699	Hs.349125	NM_152503	ENSG00000101353	MROH8	C20orf131|C20orf132	maestro heat like repeat family member 8	protein-coding
ChIPseq_HumanGW15_fragmented_peak_3473	chr2	173250268	173250753	#ERROR!	659	NA	intron (NM_016653, intron 16 of 19)	intron (NM_016653, intron 16 of 19)	31526	NR_033882	339751	Hs.570083	NR_033882	ENSG00000238133	MAP3K20-AS1	MLK7-AS1	MAP3K20 antisense RNA 1	ncRNA
ChIPseq_HumanGW15_fragmented_peak_1383	chr12	32270752	32271199	#ERROR!	656	NA	intron (NR_148725, intron 2 of 9)	intron (NR_148725, intron 2 of 9)	-128583	NM_001370298	121512	Hs.117835	NM_139241	ENSG00000139132	FGD4	CMT4H|FRABP|ZFYVE6	FYVE, RhoGEF and PH domain containing 4	protein-coding
ChIPseq_HumanGW15_fragmented_peak_3897	chr22	25492901	25494107	#ERROR!	647	NA	Intergenic	Intergenic	37858	NR_106875	102466198		NR_106875	ENSG00000277872	MIR6817	hsa-mir-6817	microRNA 6817	ncRNA
ChIPseq_HumanGW15_fragmented_peak_5210	chr5	113213708	113214170	#ERROR!	645	NA	intron (NM_001085377, intron 3 of 18)	intron (NM_001085377, intron 3 of 18)	80999	NM_002387	4163	Hs.593171	NM_002387	ENSG00000171444	MCC	MCC1	MCC regulator of WNT signaling pathway	protein-coding
ChIPseq_HumanGW15_fragmented_peak_4468	chr3	186045032	186045633	#ERROR!	645	NA	TTS (NM_004454)	TTS (NM_004454)	63757	NM_004454	2119	Hs.43697	NM_004454	ENSG00000244405	ETV5	ERM	ETS variant 5	protein-coding
ChIPseq_HumanGW15_fragmented_peak_1035	chr11	36201037	36201431	#ERROR!	643	NA	intron (NM_001304264, intron 4 of 5)	intron (NM_001304264, intron 4 of 5)	88190	NM_001101653	29099	Hs.99443	NM_014186	ENSG00000110442	COMMD9	C11orf55|HSPC166|LINC00610	COMM domain containing 9	protein-coding
ChIPseq_HumanGW15_fragmented_peak_4771	chr4	127015718	127016262	#ERROR!	630	NA	Intergenic	Intergenic	-616967	NM_015693	27152	Hs.391481	NM_015693	ENSG00000164066	INTU	CPLANE4|INT|OFD17|PDZD6|PDZK6|SRTD20	inturned planar cell polarity protein	protein-coding
ChIPseq_HumanGW15_fragmented_peak_2749	chr17	77472060	77472795	#ERROR!	625	NA	intron (NM_001293698, intron 1 of 9)	intron (NM_001293698, intron 1 of 9)	-2816	NM_001113495	10801	Hs.440932	NM_006640	ENSG00000184640	SEPTIN9	AF17q25|MSF|MSF1|NAPB|PNUTL4|SEPT9|SINT1|SeptD1	septin 9	protein-coding
ChIPseq_HumanGW15_fragmented_peak_5840	chr6	161890261	161891254	#ERROR!	617	NA	intron (NM_004562, intron 6 of 11)	intron (NM_004562, intron 6 of 11)	419780	NR_134594	105378098	Hs.691066	NR_134593		LOC105378098	-	uncharacterized LOC105378098	ncRNA
ChIPseq_HumanGW15_fragmented_peak_6215	chr7	131955598	131956187	#ERROR!	609	NA	Intergenic	Intergenic	45672	NR_110836	101928782	Hs.571369	NR_110836	ENSG00000224865	LOC101928782	-	uncharacterized LOC101928782	ncRNA
ChIPseq_HumanGW15_fragmented_peak_6272	chr7	154338291	154339577	#ERROR!	609	NA	intron (NR_157196, intron 1 of 25)	intron (NR_157196, intron 1 of 25)	33775	NM_001364502	1804	Hs.490684	NM_001936	ENSG00000130226	DPP6	DPL1|DPPX|MRD33|VF2	dipeptidyl peptidase like 6	protein-coding
ChIPseq_HumanGW15_fragmented_peak_1577	chr12	108691500	108692710	#ERROR!	601	NA	intron (NM_001105237, intron 2 of 10)	intron (NM_001105237, intron 2 of 10)	10893	NM_001105237	23603	Hs.330384	NM_014325	ENSG00000110880	CORO1C	HCRNN4	coronin 1C	protein-coding
ChIPseq_HumanGW15_fragmented_peak_656	chr10	35949736	35950580	#ERROR!	600	NA	Intergenic	Intergenic	171856	NR_110138	102578074		NR_110138	ENSG00000280719	PCAT5	LINC01452|TPCAT-10-36067	prostate cancer associated transcript 5	ncRNA
ChIPseq_HumanGW15_fragmented_peak_1696	chr13	39765889	39766941	#ERROR!	600	NA	intron (NM_001145079, intron 18 of 18)	intron (NM_001145079, intron 18 of 18)	-102280	NR_036190	100422940		NR_036190	ENSG00000264171	MIR4305	-	microRNA 4305	ncRNA
ChIPseq_HumanGW15_fragmented_peak_1944	chr14	30273072	30273795	#ERROR!	593	NA	Intergenic	Intergenic	-285690	NM_001308097	55632	Hs.509008	NM_017769	ENSG00000092140	G2E3	KIAA1333|PHF7B	G2/M-phase specific E3 ubiquitin protein ligase	protein-coding
ChIPseq_HumanGW15_fragmented_peak_6679	chr9	8095491	8096703	#ERROR!	583	NA	Intergenic	Intergenic	-296319	NM_033428	90871	Hs.7517	NM_033428	ENSG00000137038	DMAC1	C9orf123|TMEM261	distal membrane arm assembly complex 1	protein-coding
ChIPseq_HumanGW15_fragmented_peak_5518	chr6	22784803	22785539	#ERROR!	583	NA	Intergenic	Intergenic	-67247	NR_134613	105374972	Hs.484889	NR_134613		LOC105374972	-	uncharacterized LOC105374972	ncRNA
ChIPseq_HumanGW15_fragmented_peak_6234	chr7	137305712	137306505	#ERROR!	578	NA	intron (NM_001321387, intron 1 of 4)	UCON105|Unknown|Unknown	-37253	NM_001321386	5764	Hs.371249	NM_002825	ENSG00000105894	PTN	HARP|HB-GAM|HBBM|HBGF-8|HBGF8|HBNF|HBNF-1|NEGF1|OSF-1	pleiotrophin	protein-coding
ChIPseq_HumanGW15_fragmented_peak_5657	chr6	98366310	98367025	#ERROR!	578	NA	Intergenic	Intergenic	342136	NR_031579	100302164		NR_031579	ENSG00000238367	MIR2113	hsa-mir-2113	microRNA 2113	ncRNA
ChIPseq_HumanGW15_fragmented_peak_2021	chr14	56648511	56649456	#ERROR!	571	NA	3' UTR (NM_017799, exon 16 of 16)	3' UTR (NM_017799, exon 16 of 16)	69185	NM_017799	54916	Hs.497253	NM_017799	ENSG00000070269	TMEM260	C14orf101|SHDRA	transmembrane protein 260	protein-coding
ChIPseq_HumanGW15_fragmented_peak_5195	chr5	107957121	107957385	#ERROR!	563	NA	intron (NM_001163315, intron 7 of 8)	intron (NM_001163315, intron 7 of 8)	-286316	NM_001962	1946	Hs.288741	NM_001962	ENSG00000184349	EFNA5	AF1|EFL5|EPLG7|GLC1M|LERK7|RAGS	ephrin A5	protein-coding
ChIPseq_HumanGW15_fragmented_peak_2910	chr18	62751449	62751798	#ERROR!	562	NA	intron (NM_194449, intron 1 of 16)	intron (NM_194449, intron 1 of 16)	36082	NM_194449	23239	Hs.465337	NM_194449	ENSG00000081913	PHLPP1	PHLPP|PLEKHE1|PPM3A|SCOP	PH domain and leucine rich repeat protein phosphatase 1	protein-coding
ChIPseq_HumanGW15_fragmented_peak_2202	chr15	36755310	36755936	#ERROR!	559	NA	intron (NM_032499, intron 11 of 11)	intron (NM_032499, intron 11 of 11)	62883	NR_027320	161635	Hs.659822	NR_027320		CSNK1A1P1	CSNK1A1P	casein kinase 1 alpha 1 pseudogene 1	pseudo
ChIPseq_HumanGW15_fragmented_peak_6725	chr9	17613719	17614311	#ERROR!	559	NA	intron (NM_003026, intron 1 of 8)	intron (NM_003026, intron 1 of 8)	34949	NM_003026	6456	Hs.75149	NM_003026	ENSG00000107295	SH3GL2	CNSA2|EEN-B1|SH3D2A|SH3P4	SH3 domain containing GRB2 like 2, endophilin A1	protein-coding
ChIPseq_HumanGW15_fragmented_peak_2456	chr16	30922819	30923513	#ERROR!	557	NA	non-coding (NR_024348, exon 1 of 1)	non-coding (NR_024348, exon 1 of 1)	103	NR_024348	283932	Hs.711535	NM_175901	ENSG00000260852	FBXL19-AS1	NCRNA00095	FBXL19 antisense RNA 1	ncRNA
ChIPseq_HumanGW15_fragmented_peak_1536	chr12	97275052	97275971	#ERROR!	546	NA	Intergenic	Intergenic	-187265	NR_152618	196475	Hs.652568	NR_024037	ENSG00000255794	RMST	LINC00054|NCRMS|NCRNA00054	rhabdomyosarcoma 2 associated transcript	ncRNA
ChIPseq_HumanGW15_fragmented_peak_3092	chr2	26912536	26912884	#ERROR!	545	NA	intron (NM_020134, intron 2 of 12)	intron (NM_020134, intron 2 of 12)	-57927	NM_012326	22924	Hs.515860	NM_012326	ENSG00000084764	MAPRE3	EB3|EBF3|EBF3-S|RP3	microtubule associated protein RP/EB family member 3	protein-coding
ChIPseq_HumanGW15_fragmented_peak_6851	chr9	86644363	86645572	#ERROR!	543	NA	Intergenic	Intergenic	-290557	NM_001185059	79670	Hs.597057	NM_024617	ENSG00000083223	TUT7	PAPD6|TENT3B|ZCCHC6	terminal uridylyl transferase 7	protein-coding
ChIPseq_HumanGW15_fragmented_peak_5844	chr6	163260362	163260824	#ERROR!	538	NA	intron (NM_001080379, intron 4 of 4)	intron (NM_001080379, intron 4 of 4)	63880	NR_028390	285796	Hs.668693	NR_028390	ENSG00000281692	PACRG-AS1	-	PACRG antisense RNA 1	ncRNA
ChIPseq_HumanGW15_fragmented_peak_6977	chr9	132744810	132745413	#ERROR!	528	NA	intron (NM_001317959, intron 13 of 14)	intron (NM_001317959, intron 13 of 14)	74647	NM_012204	9329	Hs.22302	NM_012204	ENSG00000125484	GTF3C4	KAT12|TF3C-delta|TFIII90|TFIIIC290|TFIIIC90|TFIIICDELTA	general transcription factor IIIC subunit 4	protein-coding
ChIPseq_HumanGW15_fragmented_peak_2637	chr17	33750752	33751294	#ERROR!	526	NA	intron (NM_001094, intron 1 of 9)	intron (NM_001094, intron 1 of 9)	-217263	NR_037584	100506677	Hs.652571	NR_037584	ENSG00000265544	AA06	AA02|AA04|AA05	uncharacterized LOC100506677	pseudo
ChIPseq_HumanGW15_fragmented_peak_5559	chr6	49906580	49906853	#ERROR!	526	NA	Intergenic	Intergenic	-29620	NM_001205220	167	Hs.109620	NM_001131	ENSG00000124812	CRISP1	AEGL1|ARP|CRISP-1|HEL-S-57|HSCRISP1D|HSCRISP1G|HUMARP	cysteine rich secretory protein 1	protein-coding
ChIPseq_HumanGW15_fragmented_peak_4982	chr5	38642015	38642741	#ERROR!	525	NA	intron (NR_103554, intron 3 of 8)	intron (NR_103554, intron 3 of 8)	-46973	NM_002310	3977	Hs.133421	NM_002310	ENSG00000113594	LIFR	CD118|LIF-R|SJS2|STWS|SWS	LIF receptor subunit alpha	protein-coding
ChIPseq_HumanGW15_fragmented_peak_4519	chr4	10832865	10833750	#ERROR!	525	NA	Intergenic	Intergenic	-148539	NM_052964	116449	Hs.62772	NM_052964	ENSG00000109684	CLNK	MIST	cytokine dependent hematopoietic cell linker	protein-coding
ChIPseq_HumanGW15_fragmented_peak_6762	chr9	34498451	34499803	#ERROR!	518	NA	intron (NM_001281428, intron 10 of 19)	intron (NM_001281428, intron 10 of 19)	23863	NM_198573	375704	Hs.522085	NM_198573	ENSG00000168913	ENHO	C9orf165|UNQ470	energy homeostasis associated	protein-coding
ChIPseq_HumanGW15_fragmented_peak_1302	chr12	3930129	3930683	#ERROR!	516	NA	Intergenic	Intergenic	-56958	NM_001286521	57097	Hs.657268	NM_020367	ENSG00000111224	PARP11	ARTD11|C12orf6|MIB006	poly(ADP-ribose) polymerase family member 11	protein-coding
ChIPseq_HumanGW15_fragmented_peak_6931	chr9	118281853	118282180	#ERROR!	516	NA	Intergenic	Intergenic	-397655	NR_151725	111216287		NR_151725		LINC02578	-	long intergenic non-protein coding RNA 2578	ncRNA
ChIPseq_HumanGW15_fragmented_peak_6349	chr8	30033394	30034044	#ERROR!	514	NA	Intergenic	Intergenic	49345	NM_016127	51669	Hs.521487	NM_016127	ENSG00000133872	SARAF	FOAP-7|HSPC035|TMEM66|XTP3	store-operated calcium entry associated regulatory factor	protein-coding
ChIPseq_HumanGW15_fragmented_peak_3269	chr2	104051827	104052851	#ERROR!	509	NA	Intergenic	Intergenic	355993	NR_037885	100287010	Hs.694603	NR_037885		LOC100287010	-	uncharacterized LOC100287010	ncRNA
ChIPseq_HumanGW15_fragmented_peak_6789	chr9	74743023	74743785	#ERROR!	506	NA	intron (NM_017662, intron 32 of 38)	MIRc|SINE|MIR	127870	NM_001365023	6096	Hs.494178	NM_006914	ENSG00000198963	RORB	EIG15|NR1F2|ROR-BETA|RZR-BETA|RZRB|bA133M9.1	RAR related orphan receptor B	protein-coding
ChIPseq_HumanGW15_fragmented_peak_3931	chr22	30947238	30947711	#ERROR!	505	NA	intron (NM_001303257, intron 5 of 25)	intron (NM_001303257, intron 5 of 25)	20813	NM_001303257	22880	Hs.555918	NM_014941	ENSG00000133422	MORC2	CMT2Z|ZCW3|ZCWCC1	MORC family CW-type zinc finger 2	protein-coding
ChIPseq_HumanGW15_fragmented_peak_178	chr1	64631473	64632038	#ERROR!	503	NA	intron (NM_001293274, intron 5 of 25)	intron (NM_001293274, intron 5 of 25)	51908	NR_039957	100616338		NR_039957	ENSG00000264470	MIR4794	-	microRNA 4794	ncRNA
ChIPseq_HumanGW15_fragmented_peak_1061	chr11	47104236	47104778	#ERROR!	503	NA	intron (NM_001003677, intron 3 of 8)	intron (NM_001003677, intron 3 of 8)	72372	NM_032389	84364	Hs.436204	NM_032389	ENSG00000149182	ARFGAP2	IRZ|NBLA10535|ZFP289|ZNF289	ADP ribosylation factor GTPase activating protein 2	protein-coding
ChIPseq_HumanGW15_fragmented_peak_6218	chr7	132066270	132067209	#ERROR!	503	NA	Intergenic	Intergenic	156519	NR_110836	101928782	Hs.571369	NR_110836	ENSG00000224865	LOC101928782	-	uncharacterized LOC101928782	ncRNA
ChIPseq_HumanGW15_fragmented_peak_3555	chr2	205022925	205023350	#ERROR!	502	NA	intron (NM_205863, intron 3 of 21)	intron (NM_205863, intron 3 of 21)	477662	NM_057177	117583	Hs.657382	NM_057177	ENSG00000116117	PARD3B	ALS2CR19|PAR3B|PAR3L|PAR3beta	par-3 family cell polarity regulator beta	protein-coding
ChIPseq_HumanGW15_fragmented_peak_4048	chr3	27992939	27993641	#ERROR!	502	NA	Intergenic	Intergenic	-159154	NR_132438	100996624	Hs.275746	NR_132438	ENSG00000229243	LINC01981	-	long intergenic non-protein coding RNA 1981	ncRNA
ChIPseq_HumanGW15_fragmented_peak_4245	chr3	106014989	106015351	#ERROR!	501	NA	Intergenic	Intergenic	-145769	NM_001321790	868	Hs.430589	NM_170662	ENSG00000114423	CBLB	Cbl-b|Nbla00127|RNF56	Cbl proto-oncogene B	protein-coding
ChIPseq_HumanGW15_fragmented_peak_3218	chr2	84386420	84387077	#ERROR!	501	NA	Intergenic	Intergenic	72532	NM_003849	8802	Hs.270428	NM_003849	ENSG00000163541	SUCLG1	GALPHA|MTDPS9|SUCLA1	succinate-CoA ligase alpha subunit	protein-coding
ChIPseq_HumanGW15_fragmented_peak_1988	chr14	49036018	49036746	#ERROR!	499	NA	Intergenic	Intergenic	549998	NM_001030001	6235	Hs.156367	NM_001032	ENSG00000213741	RPS29	DBA13|S29|uS14	ribosomal protein S29	protein-coding
ChIPseq_HumanGW15_fragmented_peak_1172	chr11	109037829	109038787	#ERROR!	496	NA	Intergenic	Intergenic	373239	NM_004398	1662	Hs.591931	NM_004398	ENSG00000178105	DDX10	Dbp4|HRH-J8	DEAD-box helicase 10	protein-coding
ChIPseq_HumanGW15_fragmented_peak_5710	chr6	112562284	112562781	#ERROR!	492	NA	Intergenic	Intergenic	215202	NM_001013734	442247	Hs.448264	NM_001013734	ENSG00000251258	RFPL4B	RNF211	ret finger protein like 4B	protein-coding
ChIPseq_HumanGW15_fragmented_peak_3991	chr3	9230889	9231888	#ERROR!	487	NA	intron (NM_014850, intron 1 of 21)	intron (NM_014850, intron 1 of 21)	14493	NR_103443	100288831	Hs.694646	NR_103443	ENSG00000227929	SRGAP3-AS3	-	SRGAP3 antisense RNA 3	ncRNA
ChIPseq_HumanGW15_fragmented_peak_1782	chr13	71759631	71760612	#ERROR!	485	NA	intron (NM_080759, intron 1 of 10)	intron (NM_080759, intron 1 of 10)	107071	NM_004392	1602	Hs.129452	NM_004392	ENSG00000276644	DACH1	DACH	dachshund family transcription factor 1	protein-coding
ChIPseq_HumanGW15_fragmented_peak_4436	chr3	181417847	181418139	#ERROR!	474	NA	intron (NR_075091, intron 3 of 7)	intron (NR_075091, intron 3 of 7)	24493	NR_125407	102724604	Hs.570524	NR_125407	ENSG00000241231	LOC102724604	-	uncharacterized LOC102724604	ncRNA
ChIPseq_HumanGW15_fragmented_peak_1019	chr11	34186273	34186844	#ERROR!	474	NA	intron (NM_145804, intron 3 of 16)	intron (NM_145804, intron 3 of 16)	80929	NM_001144030	55226	Hs.577281	NM_024662	ENSG00000135372	NAT10	ALP|Kre33|NET43	N-acetyltransferase 10	protein-coding
ChIPseq_HumanGW15_fragmented_peak_5637	chr6	97306377	97307275	#ERROR!	472	NA	intron (NR_110757, intron 1 of 4)	intron (NR_110757, intron 1 of 4)	1240	NR_110757	101927314	Hs.520283	NR_110757	ENSG00000271860	LOC101927314	-	uncharacterized LOC101927314	ncRNA
ChIPseq_HumanGW15_fragmented_peak_1067	chr11	57982760	57983562	#ERROR!	471	NA	Intergenic	L2-3_Crp|LINE|L2	-40720	NM_001005212	219956	Hs.689841	NM_001005212	ENSG00000186509	OR9Q1	-	olfactory receptor family 9 subfamily Q member 1	protein-coding
ChIPseq_HumanGW15_fragmented_peak_1833	chr13	94708026	94708876	#ERROR!	471	NA	promoter-TSS (NR_120417)	promoter-TSS (NR_120417)	35	NR_120417	101927248		NR_120417		LOC101927248	-	uncharacterized LOC101927248	ncRNA
ChIPseq_HumanGW15_fragmented_peak_1932	chr14	29391211	29392586	#ERROR!	469	NA	Intergenic	Intergenic	535198	NM_001348390	5587	Hs.508999	NM_002742	ENSG00000184304	PRKD1	CHDED|PKC-MU|PKCM|PKD|PRKCM	protein kinase D1	protein-coding
ChIPseq_HumanGW15_fragmented_peak_666	chr10	36766927	36767448	#ERROR!	469	NA	Intergenic	Intergenic	-358670	NM_052997	91074	Hs.373787	NM_052997	ENSG00000148513	ANKRD30A	NY-BR-1	ankyrin repeat domain 30A	protein-coding
ChIPseq_HumanGW15_fragmented_peak_5851	chr6	164151037	164152072	#ERROR!	465	NA	Intergenic	Intergenic	-480070	NR_134620	102724152	Hs.738183	NR_134620		LOC102724152	-	uncharacterized LOC102724152	ncRNA
ChIPseq_HumanGW15_fragmented_peak_376	chr1	180598323	180598864	#ERROR!	465	NA	Intergenic	Intergenic	-33429	NM_001135669	9213	Hs.227656	NM_004736	ENSG00000143324	XPR1	IBGC6|SLC53A1|SYG1|X3	xenotropic and polytropic retrovirus receptor 1	protein-coding
ChIPseq_HumanGW15_fragmented_peak_527	chr1	240188160	240188469	#ERROR!	457	NA	intron (NM_001348094, intron 4 of 14)	intron (NM_001348094, intron 4 of 14)	96431	NM_020066	56776	Hs.24889	NM_020066	ENSG00000155816	FMN2	-	formin 2	protein-coding
ChIPseq_HumanGW15_fragmented_peak_1832	chr13	94706198	94707867	#ERROR!	457	NA	intron (NR_120417, intron 1 of 2)	intron (NR_120417, intron 1 of 2)	1454	NR_120417	101927248		NR_120417		LOC101927248	-	uncharacterized LOC101927248	ncRNA
ChIPseq_HumanGW15_fragmented_peak_5352	chr5	152607002	152608066	#ERROR!	449	NA	Intergenic	Intergenic	-202255	NM_020167	56923	Hs.731911	NM_020167	ENSG00000132911	NMUR2	FM-4|FM4|NMU-R2|NMU2R|TGR-1|TGR1	neuromedin U receptor 2	protein-coding
ChIPseq_HumanGW15_fragmented_peak_2531	chr16	73713051	73713561	#ERROR!	448	NA	Intergenic	Intergenic	326501	NR_038234	100506172	Hs.434230	NR_038234	ENSG00000258779	LINC01568	-	long intergenic non-protein coding RNA 1568	ncRNA
ChIPseq_HumanGW15_fragmented_peak_3546	chr2	202401092	202401586	#ERROR!	446	NA	intron (NM_001204, intron 1 of 12)	intron (NM_001204, intron 1 of 12)	25012	NM_001204	659	Hs.471119	NM_001204	ENSG00000204217	BMPR2	BMPR-II|BMPR3|BMR2|BRK-3|POVD1|PPH1|T-ALK	bone morphogenetic protein receptor type 2	protein-coding
ChIPseq_HumanGW15_fragmented_peak_5219	chr5	115472273	115473022	#ERROR!	446	NA	Intergenic	Intergenic	72128	NM_020177	56929	Hs.47367	NM_020177	ENSG00000145780	FEM1C	EUROIMAGE686608|EUROIMAGE783647|FEM1A	fem-1 homolog C	protein-coding
ChIPseq_HumanGW15_fragmented_peak_3955	chr22	45845053	45845624	#ERROR!	445	NA	TTS (NM_001167621)	TTS (NM_001167621)	84814	NR_039919	100616253		NR_039919	ENSG00000264160	MIR4762	-	microRNA 4762	ncRNA
ChIPseq_HumanGW15_fragmented_peak_1512	chr12	93061058	93062307	#ERROR!	445	NA	intron (NR_040096, intron 3 of 4)	intron (NR_040096, intron 3 of 4)	-112684	NR_120492	102724933	Hs.663947	NR_120492	ENSG00000258171	LINC02412	-	long intergenic non-protein coding RNA 2412	ncRNA
ChIPseq_HumanGW15_fragmented_peak_3444	chr2	163593940	163594913	#ERROR!	444	NA	Intergenic	Intergenic	141582	NM_018086	55137	Hs.593650	NM_018086	ENSG00000182263	FIGN	-	fidgetin, microtubule severing factor	protein-coding
ChIPseq_HumanGW15_fragmented_peak_3845	chr21	16841758	16843488	#ERROR!	444	NA	Intergenic	Intergenic	252386	NR_029694	406912		NR_029694	ENSG00000207863	MIR125B2	MIRN125B2|mir-125b-2	microRNA 125b-2	ncRNA
ChIPseq_HumanGW15_fragmented_peak_2250	chr15	58306975	58307586	#ERROR!	442	NA	Intergenic	L2c|LINE|L2	-124711	NM_000236	3990	Hs.654472	NM_000236	ENSG00000166035	LIPC	HDLCQ12|HL|HTGL|LIPH	lipase C, hepatic type	protein-coding
ChIPseq_HumanGW15_fragmented_peak_1473	chr12	76156410	76157128	#ERROR!	441	NA	Intergenic	Intergenic	-72084	NM_001330231	4673	Hs.524599	NM_004537	ENSG00000187109	NAP1L1	NAP1|NAP1L|NRP	nucleosome assembly protein 1 like 1	protein-coding
ChIPseq_HumanGW15_fragmented_peak_4979	chr5	36662228	36662673	#ERROR!	438	NA	intron (NM_004172, intron 3 of 9)	intron (NM_004172, intron 3 of 9)	55844	NM_001166695	6507	Hs.481918	NM_004172	ENSG00000079215	SLC1A3	EA6|EAAT1|GLAST|GLAST1	solute carrier family 1 member 3	protein-coding
ChIPseq_HumanGW15_fragmented_peak_6974	chr9	132141318	132141850	#ERROR!	437	NA	Intergenic	Intergenic	-20474	NM_032536	84628	Hs.163642	NM_032536	ENSG00000196358	NTNG2	LHLL9381|Lmnt2|NTNG1|bA479K20.1	netrin G2	protein-coding
ChIPseq_HumanGW15_fragmented_peak_2503	chr16	60905839	60906129	#ERROR!	437	NA	Intergenic	Intergenic	149782	NR_039624	100616345		NR_039624	ENSG00000283795	MIR4426	-	microRNA 4426	ncRNA
ChIPseq_HumanGW15_fragmented_peak_846	chr10	117094851	117095373	#ERROR!	434	NA	intron (NM_001258300, intron 1 of 17)	intron (NM_001258300, intron 1 of 17)	31474	NM_001258300	57698	Hs.501140	NM_018330	ENSG00000187164	SHTN1	KIAA1598|shootin-1	shootin 1	protein-coding
ChIPseq_HumanGW15_fragmented_peak_5031	chr5	71652423	71653559	#ERROR!	430	NA	intron (NM_022132, intron 16 of 16)	intron (NM_022132, intron 16 of 16)	65651	NM_001363147	64087	Hs.604789	NM_022132	ENSG00000131844	MCCC2	MCCB	methylcrotonoyl-CoA carboxylase 2	protein-coding
ChIPseq_HumanGW15_fragmented_peak_1865	chr13	106104102	106104585	#ERROR!	430	NA	Intergenic	L2a|LINE|L2	-272221	NR_163477	728192	Hs.559194	NR_034119		LINC00460	-	long intergenic non-protein coding RNA 460	ncRNA
ChIPseq_HumanGW15_fragmented_peak_4263	chr3	113241569	113242181	#ERROR!	429	NA	intron (NM_001301861, intron 2 of 19)	intron (NM_001301861, intron 2 of 19)	29759	NM_001301861	91653	Hs.591318	NM_033254	ENSG00000144857	BOC	CDON2	BOC cell adhesion associated, oncogene regulated	protein-coding
ChIPseq_HumanGW15_fragmented_peak_1632	chr12	125454926	125455829	#ERROR!	428	NA	intron (NM_052907, intron 3 of 8)	intron (NM_052907, intron 3 of 8)	128761	NM_052907	114795	Hs.524838	NM_052907	ENSG00000139364	TMEM132B	-	transmembrane protein 132B	protein-coding
ChIPseq_HumanGW15_fragmented_peak_5519	chr6	23180337	23181041	#ERROR!	427	NA	Intergenic	Intergenic	-462765	NR_134613	105374972	Hs.484889	NR_134613		LOC105374972	-	uncharacterized LOC105374972	ncRNA
ChIPseq_HumanGW15_fragmented_peak_3916	chr22	27273509	27273779	#ERROR!	427	NA	Intergenic	Intergenic	-37007	NR_134581	100507657	Hs.537371	NR_134581	ENSG00000226741	LINC02554	-	long intergenic non-protein coding RNA 2554	ncRNA
ChIPseq_HumanGW15_fragmented_peak_5145	chr5	90598166	90598570	#ERROR!	427	NA	intron (NR_003149, intron 1 of 89)	intron (NR_003149, intron 1 of 89)	39571	NR_003149	84059	Hs.591777	NM_032119	ENSG00000164199	ADGRV1	FEB4|GPR98|MASS1|USH2B|USH2C|VLGR1|VLGR1b	adhesion G protein-coupled receptor V1	protein-coding
ChIPseq_HumanGW15_fragmented_peak_3762	chr20	48102739	48103282	#ERROR!	427	NA	Intergenic	Intergenic	-112893	NR_110027	101927457	Hs.445823	NR_110027		LINC01522	-	long intergenic non-protein coding RNA 1522	ncRNA
ChIPseq_HumanGW15_fragmented_peak_4700	chr4	94457635	94458003	#ERROR!	424	NA	TTS (NM_001256429)	TTS (NM_001256429)	5877	NM_001256429	10611	Hs.480311	NM_006457	ENSG00000163110	PDLIM5	ENH|ENH1|L9|LIM	PDZ and LIM domain 5	protein-coding
ChIPseq_HumanGW15_fragmented_peak_6566	chr8	107380780	107381765	#ERROR!	424	NA	intron (NM_001199859, intron 1 of 8)	intron (NM_001199859, intron 1 of 8)	-44757	NM_001314051	284	Hs.369675	NM_001146	ENSG00000154188	ANGPT1	AGP1|AGPT|ANG1	angiopoietin 1	protein-coding
ChIPseq_HumanGW15_fragmented_peak_5183	chr5	103389927	103390694	#ERROR!	413	NA	Intergenic	Intergenic	130886	NM_001316968	90355	Hs.482976	NM_033211	ENSG00000181751	C5orf30	-	chromosome 5 open reading frame 30	protein-coding
ChIPseq_HumanGW15_fragmented_peak_4380	chr3	157606134	157606744	#ERROR!	413	NA	Intergenic	Intergenic	63095	NM_001130002	152078	Hs.259046	NM_001099777	ENSG00000174899	SLC66A1L	C3orf55|PQLC2L|SLC66A2L	solute carrier family 66 member 1 like	protein-coding
ChIPseq_HumanGW15_fragmented_peak_2493	chr16	55678360	55678660	#ERROR!	413	NA	intron (NM_001172504, intron 3 of 13)	intron (NM_001172504, intron 3 of 13)	6839	NM_001172502	6530	Hs.78036	NM_001043	ENSG00000103546	SLC6A2	NAT1|NET|NET1|SLC6A5	solute carrier family 6 member 2	protein-coding
ChIPseq_HumanGW15_fragmented_peak_470	chr1	209845210	209845744	#ERROR!	413	NA	intron (NM_014388, intron 11 of 11)	intron (NM_014388, intron 11 of 11)	17505	NM_014388	27042	Hs.194754	NM_014388	ENSG00000117597	UTP25	C1orf107|DEF|DIEXF|DJ434O14.5	UTP25 small subunit processor component	protein-coding
ChIPseq_HumanGW15_fragmented_peak_4122	chr3	62373086	62374963	#ERROR!	412	NA	promoter-TSS (NM_018008)	promoter-TSS (NM_018008)	-474	NM_018008	55079	Hs.241523	NM_018008	ENSG00000153266	FEZF2	FEZ|FEZL|FKSG36|TOF|ZFP312|ZNF312	FEZ family zinc finger 2	protein-coding
ChIPseq_HumanGW15_fragmented_peak_1737	chr13	51246578	51247230	#ERROR!	411	NA	intron (NM_145019, intron 3 of 4)	intron (NM_145019, intron 3 of 4)	24506	NM_145019	220108	Hs.71913	NM_145019	ENSG00000150510	FAM124A	-	family with sequence similarity 124 member A	protein-coding
ChIPseq_HumanGW15_fragmented_peak_370	chr1	179175259	179175866	#ERROR!	411	NA	intron (NM_007314, intron 1 of 11)	intron (NM_007314, intron 1 of 11)	-32486	NM_001136000	27	Hs.159472	NM_005158	ENSG00000143322	ABL2	ABLL|ARG	ABL proto-oncogene 2, non-receptor tyrosine kinase	protein-coding
ChIPseq_HumanGW15_fragmented_peak_2856	chr18	45363015	45363740	#ERROR!	408	NA	intron (NM_001371319, intron 4 of 23)	(AAAG)n|Simple_repeat|Simple_repeat	143659	NR_110899	101927980	Hs.591058	NR_110899		SLC14A2-AS1	-	SLC14A2 antisense RNA 1	ncRNA
ChIPseq_HumanGW15_fragmented_peak_2693	chr17	63151905	63152382	#ERROR!	406	NA	intron (NM_025185, intron 4 of 25)	intron (NM_025185, intron 4 of 25)	185908	NM_025185	26115	Hs.410889	NM_015623	ENSG00000170921	TANC2	ROLSA|rols	tetratricopeptide repeat, ankyrin repeat and coiled-coil containing 2	protein-coding
ChIPseq_HumanGW15_fragmented_peak_6323	chr8	20280200	20280548	#ERROR!	403	NA	intron (NR_047509, intron 1 of 2)	intron (NR_047509, intron 1 of 2)	4601	NR_047509	100874051	Hs.385799	NR_047509	ENSG00000253733	LZTS1-AS1	-	LZTS1 antisense RNA 1	ncRNA
ChIPseq_HumanGW15_fragmented_peak_6649	chr8	141526353	141526858	#ERROR!	403	NA	Intergenic	Intergenic	-19375	NR_102364	389690	Hs.689547	NM_207414	ENSG00000226807	MROH5	-	maestro heat like repeat family member 5 (gene/pseudogene)	protein-coding
ChIPseq_HumanGW15_fragmented_peak_3653	chr20	8670944	8671391	#ERROR!	400	NA	intron (NM_182734, intron 9 of 32)	intron (NM_182734, intron 9 of 32)	-160018	NR_004386	26767		NR_004386	ENSG00000201348	RNU105B	105B|E1-2	RNA, U105B small nucleolar	snoRNA
ChIPseq_HumanGW15_fragmented_peak_6174	chr7	121797701	121798396	#ERROR!	399	NA	Intergenic	Intergenic	-75113	NM_001369396	5803	Hs.489824	NM_002851	ENSG00000106278	PTPRZ1	HPTPZ|HPTPzeta|PTP-ZETA|PTP18|PTPRZ|PTPZ|R-PTP-zeta-2|RPTPB|RPTPbeta|phosphacan	protein tyrosine phosphatase receptor type Z1	protein-coding
ChIPseq_HumanGW15_fragmented_peak_1630	chr12	125453602	125454135	#ERROR!	399	NA	intron (NM_052907, intron 3 of 8)	intron (NM_052907, intron 3 of 8)	127252	NM_052907	114795	Hs.524838	NM_052907	ENSG00000139364	TMEM132B	-	transmembrane protein 132B	protein-coding
ChIPseq_HumanGW15_fragmented_peak_4715	chr4	98586400	98587487	#ERROR!	399	NA	intron (NM_005723, intron 1 of 7)	intron (NM_005723, intron 1 of 7)	71668	NM_005723	10098	Hs.118118	NM_005723	ENSG00000168785	TSPAN5	NET-4|NET4|TM4SF9|TSPAN-5	tetraspanin 5	protein-coding
ChIPseq_HumanGW15_fragmented_peak_3942	chr22	40714497	40714926	#ERROR!	399	NA	Intergenic	Intergenic	35533	NM_005297	2847	Hs.248122	NM_005297	ENSG00000128285	MCHR1	GPR24|MCH-1R|MCH1R|SLC-1|SLC1	melanin concentrating hormone receptor 1	protein-coding
ChIPseq_HumanGW15_fragmented_peak_2565	chr16	85329587	85329834	#ERROR!	399	NA	Intergenic	CpG	-23385	NR_049816	100847022		NR_049816	ENSG00000266307	MIR5093	-	microRNA 5093	ncRNA
ChIPseq_HumanGW15_fragmented_peak_4385	chr3	159356689	159356958	#ERROR!	399	NA	intron (NM_001197108, intron 1 of 6)	intron (NM_001197108, intron 1 of 6)	74177	NR_037483	100500803		NR_037483	ENSG00000263634	MIR3919	-	microRNA 3919	ncRNA
ChIPseq_HumanGW15_fragmented_peak_350	chr1	167371082	167371331	#ERROR!	399	NA	intron (NM_001198783, intron 4 of 15)	intron (NM_001198783, intron 4 of 15)	42136	NM_001198783	5451	Hs.283402	NM_002697	ENSG00000143190	POU2F1	OCT1|OTF1|oct-1B	POU class 2 homeobox 1	protein-coding
ChIPseq_HumanGW15_fragmented_peak_139	chr1	56849678	56850213	#ERROR!	399	NA	Intergenic	Intergenic	-4825	NM_000562	731	Hs.93210	NM_000562	ENSG00000157131	C8A	-	complement C8 alpha chain	protein-coding
ChIPseq_HumanGW15_fragmented_peak_2705	chr17	66764220	66764978	#ERROR!	396	NA	intron (NM_002737, intron 13 of 16)	intron (NM_002737, intron 13 of 16)	-22473	NR_030364	693219		NR_030364	ENSG00000207943	MIR634	MIRN634|hsa-mir-634	microRNA 634	ncRNA
ChIPseq_HumanGW15_fragmented_peak_5866	chr7	92068	92643	#ERROR!	392	NA	Intergenic	Intergenic	57083	NR_134325	102723672	Hs.605204	NR_134325		LOC102723672	-	uncharacterized LOC102723672	ncRNA
ChIPseq_HumanGW15_fragmented_peak_1376	chr12	30460814	30462122	#ERROR!	390	NA	Intergenic	Intergenic	215776	NM_001190995	10526	Hs.505136	NM_006390	ENSG00000133704	IPO8	RANBP8	importin 8	protein-coding
ChIPseq_HumanGW15_fragmented_peak_4435	chr3	180743983	180744731	#ERROR!	390	NA	intron (NR_109986, intron 7 of 13)	intron (NR_109986, intron 7 of 13)	-64868	NM_181426	339829	Hs.712820	NM_181426	ENSG00000284862	CCDC39	CILD14|FAP59	coiled-coil domain containing 39	protein-coding
ChIPseq_HumanGW15_fragmented_peak_3320	chr2	120893305	120894429	#ERROR!	389	NA	intron (NM_005270, intron 2 of 13)	intron (NM_005270, intron 2 of 13)	101586	NM_005270	2736	Hs.111867	NM_005270	ENSG00000074047	GLI2	CJS|HPE9|PHS2|THP1|THP2	GLI family zinc finger 2	protein-coding
ChIPseq_HumanGW15_fragmented_peak_5217	chr5	114858708	114859752	#ERROR!	389	NA	Intergenic	Intergenic	-85817	NR_130785	101927078	Hs.160027	NR_130785		LOC101927078	-	uncharacterized LOC101927078	ncRNA
ChIPseq_HumanGW15_fragmented_peak_4223	chr3	93470308	93470793	#ERROR!	389	NA	Intergenic	SAR|Satellite|Satellite	503531	NM_001314077	5627	Hs.64016	NM_000313	ENSG00000184500	PROS1	PROS|PS21|PS22|PS23|PS24|PS25|PSA|THPH5|THPH6	protein S	protein-coding
ChIPseq_HumanGW15_fragmented_peak_730	chr10	76150164	76151045	#ERROR!	388	NA	intron (NM_001305581, intron 5 of 6)	intron (NM_001305581, intron 5 of 6)	367843	NM_032024	83938	Hs.118161	NM_032024	ENSG00000148655	LRMDA	C10orf11|CDA017	leucine rich melanocyte differentiation associated	protein-coding
ChIPseq_HumanGW15_fragmented_peak_4294	chr3	118991777	118992102	#ERROR!	387	NA	intron (NM_001353319, intron 1 of 7)	intron (NM_001353319, intron 1 of 7)	42907	NM_001353321	152404	Hs.112873	NM_152538	ENSG00000144847	IGSF11	BT-IgSF|CT119|CXADRL1|Igsf13|VSIG3	immunoglobulin superfamily member 11	protein-coding
ChIPseq_HumanGW15_fragmented_peak_2412	chr16	8720501	8720962	#ERROR!	387	NA	promoter-TSS (NM_001127448)	promoter-TSS (NM_001127448)	18	NM_001127448	18	Hs.336768	NM_000663	ENSG00000183044	ABAT	GABA-AT|GABAT|NPD009	4-aminobutyrate aminotransferase	protein-coding
ChIPseq_HumanGW15_fragmented_peak_6619	chr8	132413623	132413974	#ERROR!	387	NA	intron (NM_004519, intron 1 of 14)	intron (NM_004519, intron 1 of 14)	33464	NM_001204824	3786	Hs.374023	NM_004519	ENSG00000184156	KCNQ3	BFNC2|EBN2|KV7.3	potassium voltage-gated channel subfamily Q member 3	protein-coding
ChIPseq_HumanGW15_fragmented_peak_3391	chr2	148968375	148969394	#ERROR!	385	NA	intron (NM_004522, intron 11 of 25)	intron (NM_004522, intron 11 of 25)	21009	NR_111932	3800	Hs.435557	NM_004522	ENSG00000168280	KIF5C	CDCBM2|KINN|NKHC|NKHC-2|NKHC2	kinesin family member 5C	protein-coding
ChIPseq_HumanGW15_fragmented_peak_5119	chr5	88539609	88540421	#ERROR!	384	NA	non-coding (NR_152242, exon 4 of 4)	non-coding (NR_152242, exon 4 of 4)	-100925	NR_105021	102546226	Hs.535810	NR_105021	ENSG00000250156	LINC02060	-	long intergenic non-protein coding RNA 2060	ncRNA
ChIPseq_HumanGW15_fragmented_peak_4148	chr3	66592020	66592396	#ERROR!	384	NA	Intergenic	Intergenic	-91787	NM_015541	26018	Hs.518055	NM_015541	ENSG00000144749	LRIG1	LIG-1|LIG1	leucine rich repeats and immunoglobulin like domains 1	protein-coding
ChIPseq_HumanGW15_fragmented_peak_807	chr10	105843121	105845421	#ERROR!	383	NA	Intergenic	Intergenic	-23938	NR_120625	101927549	Hs.556885	NR_120625		LINC02627	-	long intergenic non-protein coding RNA 2627	ncRNA
ChIPseq_HumanGW15_fragmented_peak_4980	chr5	36717247	36717897	#ERROR!	381	NA	Intergenic	Intergenic	110966	NM_001166695	6507	Hs.481918	NM_004172	ENSG00000079215	SLC1A3	EA6|EAAT1|GLAST|GLAST1	solute carrier family 1 member 3	protein-coding
ChIPseq_HumanGW15_fragmented_peak_2902	chr18	59386876	59387893	#ERROR!	381	NA	Intergenic	Intergenic	-28119	NM_005570	3998	Hs.465295	NM_005570	ENSG00000074695	LMAN1	ERGIC-53|ERGIC53|F5F8D|FMFD1|MCFD1|MR60|gp58	lectin, mannose binding 1	protein-coding
ChIPseq_HumanGW15_fragmented_peak_4038	chr3	26719061	26719552	#ERROR!	380	NA	Intergenic	Intergenic	24749	NM_001317811	116135	Hs.517868	NM_052953	ENSG00000179796	LRRC3B	LRP15	leucine rich repeat containing 3B	protein-coding
ChIPseq_HumanGW15_fragmented_peak_3167	chr2	60215395	60216143	#ERROR!	379	NA	Intergenic	Intergenic	167267	NR_132991	106660609	Hs.565545	NR_132991	ENSG00000228590	MIR4432HG	-	MIR4432 host gene	ncRNA
ChIPseq_HumanGW15_fragmented_peak_6933-2	chr9	120965662	120966541	#ERROR!	378	NA	intron (NM_001735, intron 33 of 40)	intron (NM_001735, intron 33 of 40)	-13270	NR_148450	110599590		NR_148450		C5-OT1	C5T1LNCRNA	C5 3' UTR overlapping transcript 1	ncRNA
ChIPseq_HumanGW15_fragmented_peak_6933	chr9	120965662	120966541	#ERROR!	378	NA	intron (NM_001735, intron 33 of 40)	intron (NM_001735, intron 33 of 40)	-13270	NR_148450	110599590		NR_148450		C5-OT1	C5T1LNCRNA	C5 3' UTR overlapping transcript 1	ncRNA
ChIPseq_HumanGW15_fragmented_peak_4634	chr4	64889841	64890631	#ERROR!	376	NA	Intergenic	Intergenic	114264	NR_033976	401134	Hs.165899	NR_033976	ENSG00000250125	LINC02232	-	long intergenic non-protein coding RNA 2232	ncRNA
ChIPseq_HumanGW15_fragmented_peak_3958	chr22	46460958	46461270	#ERROR!	375	NA	intron (NM_014246, intron 2 of 34)	intron (NM_014246, intron 2 of 34)	76506	NM_014246	9620	Hs.252387	NM_014246	ENSG00000075275	CELSR1	ADGRC1|CDHF9|FMI2|HFMI2|ME2	cadherin EGF LAG seven-pass G-type receptor 1	protein-coding
ChIPseq_HumanGW15_fragmented_peak_4518	chr4	10713914	10714175	#ERROR!	374	NA	Intergenic	LTR78|LTR|ERV1	-29276	NM_052964	116449	Hs.62772	NM_052964	ENSG00000109684	CLNK	MIST	cytokine dependent hematopoietic cell linker	protein-coding
ChIPseq_HumanGW15_fragmented_peak_1298	chr12	2902314	2902717	#ERROR!	374	NA	intron (NM_003324, intron 1 of 10)	UCON29|DNA|PiggyBac?	11624	NM_003324	7289	Hs.655333	NM_003324	ENSG00000078246	TULP3	TUBL3	TUB like protein 3	protein-coding
ChIPseq_HumanGW15_fragmented_peak_5960	chr7	29976787	29977697	#ERROR!	374	NA	intron (NM_001145514, intron 1 of 7)	intron (NM_001145514, intron 1 of 7)	12559	NM_001145515	9805	Hs.520740	NM_014766	ENSG00000136193	SCRN1	SES1	secernin 1	protein-coding
ChIPseq_HumanGW15_fragmented_peak_5914	chr7	21028633	21029180	#ERROR!	374	NA	Intergenic	Intergenic	193475	NR_126381	104355138	Hs.650722	NR_126381	ENSG00000232790	LINC01162	-	long intergenic non-protein coding RNA 1162	ncRNA
ChIPseq_HumanGW15_fragmented_peak_2420	chr16	9670024	9670403	#ERROR!	374	NA	Intergenic	Intergenic	-214708	NR_126349	104266959	Hs.578888	NR_126349	ENSG00000261075	LINC01195	-	long intergenic non-protein coding RNA 1195	ncRNA
ChIPseq_HumanGW15_fragmented_peak_624	chr10	28897674	28898214	#ERROR!	374	NA	Intergenic	Intergenic	51536	NM_001278522	283080		NM_001278522		C10orf126	bA492M23.1	chromosome 10 open reading frame 126	protein-coding
ChIPseq_HumanGW15_fragmented_peak_1131	chr11	92588483	92588837	#ERROR!	371	NA	intron (NM_001008781, intron 2 of 24)	intron (NM_001008781, intron 2 of 24)	236564	NM_001008781	120114	Hs.98523	NM_001008781	ENSG00000165323	FAT3	CDHF15|CDHR10|hFat3	FAT atypical cadherin 3	protein-coding
ChIPseq_HumanGW15_fragmented_peak_112	chr1	48562953	48563479	#ERROR!	370	NA	intron (NM_001323575, intron 11 of 12)	intron (NM_001323575, intron 11 of 12)	-91008	NM_001286239	54558	Hs.538103	NM_019073	ENSG00000132122	SPATA6	HASH|SRF-1|SRF1	spermatogenesis associated 6	protein-coding
ChIPseq_HumanGW15_fragmented_peak_1354	chr12	24015114	24015602	#ERROR!	369	NA	intron (NM_152989, intron 4 of 17)	intron (NM_152989, intron 4 of 17)	-64326	NM_001261415	6660	Hs.434948	NM_006940	ENSG00000134532	SOX5	L-SOX5|L-SOX5B|L-SOX5F|LAMSHF	SRY-box transcription factor 5	protein-coding
ChIPseq_HumanGW15_fragmented_peak_316	chr1	156390524	156390908	#ERROR!	369	NA	Intergenic	Intergenic	21505	NR_046115	57127	Hs.131835	NM_020407	ENSG00000132677	RHBG	SLC42A2	Rh family B glycoprotein (gene/pseudogene)	protein-coding
ChIPseq_HumanGW15_fragmented_peak_4090	chr3	45509050	45509740	#ERROR!	369	NA	non-coding (NR_048543, exon 1 of 4)	non-coding (NR_048543, exon 1 of 4)	150	NR_048543	100885795	Hs.641094	NR_048543		LARS2-AS1	-	LARS2 antisense RNA 1	ncRNA
ChIPseq_HumanGW15_fragmented_peak_200	chr1	74506370	74506641	#ERROR!	368	NA	intron (NM_015978, intron 23 of 24)	MIR3|SINE|MIR	6109	NM_001364666	105378803		NM_001364665	ENSG00000162621	LRRC53	-	leucine rich repeat containing 53	protein-coding
ChIPseq_HumanGW15_fragmented_peak_4267	chr3	114154437	114154973	#ERROR!	368	NA	intron (NM_000796, intron 3 of 6)	intron (NM_000796, intron 3 of 6)	24071	NM_001290809	1814	Hs.121478	NM_000796	ENSG00000151577	DRD3	D3DR|ETM1|FET1	dopamine receptor D3	protein-coding
ChIPseq_HumanGW15_fragmented_peak_3727	chr20	37267671	37268308	#ERROR!	368	NA	Intergenic	Intergenic	-11081	NM_021081	2691	Hs.37023	NM_021081	ENSG00000118702	GHRH	GHRF|GRF|INN	growth hormone releasing hormone	protein-coding
ChIPseq_HumanGW15_fragmented_peak_2268	chr15	63323866	63324528	#ERROR!	367	NA	non-coding (NR_135511, exon 10 of 10)	non-coding (NR_135511, exon 10 of 10)	46592	NM_031301	83464	Hs.511703	NM_031301	ENSG00000138613	APH1B	APH-1B|PRO1328|PSFL|TAAV688	aph-1 homolog B, gamma-secretase subunit	protein-coding
ChIPseq_HumanGW15_fragmented_peak_6810	chr9	79662191	79663026	#ERROR!	365	NA	intron (NM_001351563, intron 7 of 17)	intron (NM_001351563, intron 7 of 17)	89431	NM_001351543	7091	Hs.444213	NM_007005	ENSG00000106829	TLE4	BCE-1|BCE1|E(spI)|E(spl)|ESG|ESG4|GRG4|Grg-4	TLE family member 4, transcriptional corepressor	protein-coding
ChIPseq_HumanGW15_fragmented_peak_822	chr10	110822414	110823395	#ERROR!	364	NA	intron (NM_001134363, intron 11 of 13)	intron (NM_001134363, intron 11 of 13)	48000	NR_026932	282997	Hs.599931	NR_026932		PDCD4-AS1	-	PDCD4 antisense RNA 1	ncRNA
ChIPseq_HumanGW15_fragmented_peak_2303	chr15	70111436	70111713	#ERROR!	364	NA	Intergenic	Intergenic	-13657	NM_001105192	7090	Hs.287362	NM_005078	ENSG00000140332	TLE3	ESG|ESG3|GRG3|HsT18976	TLE family member 3, transcriptional corepressor	protein-coding
ChIPseq_HumanGW15_fragmented_peak_431	chr1	201565436	201566117	#ERROR!	363	NA	Intergenic	Intergenic	45872	NR_026667	376693	Hs.605989	NR_026667		RPS10P7	RPS10_2_147	ribosomal protein S10 pseudogene 7	pseudo
ChIPseq_HumanGW15_fragmented_peak_4475	chr3	188993329	188993622	#ERROR!	363	NA	Intergenic	Intergenic	-45836	NR_046873	100874043	Hs.616287	NR_046873	ENSG00000234076	TPRG1-AS1	-	TPRG1 antisense RNA 1	ncRNA
ChIPseq_HumanGW15_fragmented_peak_5861	chr6	167442000	167442716	#ERROR!	363	NA	Intergenic	Intergenic	30432	NR_134591	105378127	Hs.58456	NR_134591		LOC105378127	-	uncharacterized LOC105378127	ncRNA
ChIPseq_HumanGW15_fragmented_peak_3154	chr2	55138440	55139059	#ERROR!	362	NA	promoter-TSS (NM_001321904)	promoter-TSS (NM_001321904)	-918	NM_001321904	57142	Hs.637850	NM_007008	ENSG00000115310	RTN4	ASY|NI220/250|NOGO|NSP|NSP-CL|Nbla00271|Nbla10545|RTN-X|RTN4-A|RTN4-B1|RTN4-B2|RTN4-C	reticulon 4	protein-coding
ChIPseq_HumanGW15_fragmented_peak_3812	chr20	61370442	61371081	#ERROR!	361	NA	intron (NM_001794, intron 2 of 15)	intron (NM_001794, intron 2 of 15)	118500	NM_001794	1002	Hs.473231	NM_001794	ENSG00000179242	CDH4	CAD4|R-CAD|RCAD	cadherin 4	protein-coding
ChIPseq_HumanGW15_fragmented_peak_5010	chr5	59685706	59686236	#ERROR!	360	NA	intron (NM_001165899, intron 3 of 16)	intron (NM_001165899, intron 3 of 16)	17732	NR_030308	693167		NR_030308	ENSG00000202601	MIR582	MIRN582|hsa-mir-582	microRNA 582	ncRNA
ChIPseq_HumanGW15_fragmented_peak_3416	chr2	155946792	155947420	#ERROR!	359	NA	Intergenic	Intergenic	307825	NR_110250	101929378	Hs.171192	NR_110249	ENSG00000226383	LINC01876	-	long intergenic non-protein coding RNA 1876	ncRNA
ChIPseq_HumanGW15_fragmented_peak_1159	chr11	103736827	103737464	#ERROR!	358	NA	Intergenic	Intergenic	-112761	NR_039842	100616457		NR_039842	ENSG00000264200	MIR4693	-	microRNA 4693	ncRNA
ChIPseq_HumanGW15_fragmented_peak_5590	chr6	71011865	71012396	#ERROR!	356	NA	Intergenic	Intergenic	-55070	NM_080742	135152	Hs.713609	NM_080742	ENSG00000112309	B3GAT2	GLCATS	beta-1,3-glucuronyltransferase 2	protein-coding
ChIPseq_HumanGW15_fragmented_peak_1066	chr11	57778510	57778975	#ERROR!	356	NA	intron (NM_001085467, intron 1 of 16)	intron (NM_001085467, intron 1 of 16)	16940	NM_001085467	1500	Hs.166011	NM_001331	ENSG00000198561	CTNND1	BCDS2|CAS|CTNND|P120CAS|P120CTN|p120|p120(CAS)|p120(CTN)	catenin delta 1	protein-coding
ChIPseq_HumanGW15_fragmented_peak_2799	chr18	22470420	22470680	#ERROR!	356	NA	Intergenic	Intergenic	-52635	NM_172241	64693	Hs.406709	NM_022663	ENSG00000212710	CTAGE1	CT21.1|CT21.2|CTAGE|CTAGE-1|CTAGE-2	cutaneous T cell lymphoma-associated antigen 1	protein-coding
ChIPseq_HumanGW15_fragmented_peak_5726	chr6	118101208	118101776	#ERROR!	352	NA	intron (NM_001029858, intron 1 of 7)	intron (NM_001029858, intron 1 of 7)	15589	NR_134601	105377967	Hs.692865	NR_134601		LOC105377967	-	uncharacterized LOC105377967	ncRNA
ChIPseq_HumanGW15_fragmented_peak_4657	chr4	76997493	76997946	#ERROR!	352	NA	intron (NM_001306147, intron 4 of 11)	intron (NM_001306147, intron 4 of 11)	47967	NM_018243	55752	Hs.128199	NM_018243	ENSG00000138758	SEPTIN11	SEPT11	septin 11	protein-coding
ChIPseq_HumanGW15_fragmented_peak_2630	chr17	32514639	32515051	#ERROR!	350	NA	intron (NM_015194, intron 21 of 21)	intron (NM_015194, intron 21 of 21)	27852	NM_003885	8851	Hs.500015	NM_003885	ENSG00000176749	CDK5R1	CDK5P35|CDK5R|NCK5A|p23|p25|p35|p35nck5a	cyclin dependent kinase 5 regulatory subunit 1	protein-coding
ChIPseq_HumanGW15_fragmented_peak_5974	chr7	31710227	31710753	#ERROR!	347	NA	Intergenic	Intergenic	23275	NM_006658	10842	Hs.227011	NM_006658	ENSG00000106341	PPP1R17	C7orf16|GSBS	protein phosphatase 1 regulatory subunit 17	protein-coding
ChIPseq_HumanGW15_fragmented_peak_7049	chrX	43968491	43969936	#ERROR!	344	NA	intron (NR_046631, intron 4 of 5)	intron (NR_046631, intron 4 of 5)	4177	NM_000266	4693	Hs.522615	NM_000266	ENSG00000124479	NDP	EVR2|FEVR|ND	norrin cystine knot growth factor NDP	protein-coding
ChIPseq_HumanGW15_fragmented_peak_6665	chr9	3954291	3955186	#ERROR!	344	NA	intron (NM_001042413, intron 4 of 10)	intron (NM_001042413, intron 4 of 10)	56092	NR_026663	84850	Hs.676113	NM_032764	ENSG00000237009	GLIS3-AS1	C9orf70	GLIS3 antisense RNA 1	ncRNA
ChIPseq_HumanGW15_fragmented_peak_687	chr10	59126338	59126694	#ERROR!	343	NA	Intergenic	Intergenic	49948	NR_131782	105682749	Hs.592518	NR_131782		CCEPR	CCHE1|lncRNA-CCHE1	cervical carcinoma expressed PCNA regulatory lncRNA	ncRNA
ChIPseq_HumanGW15_fragmented_peak_3995	chr3	9422783	9423352	#ERROR!	343	NA	intron (NM_001080517, intron 1 of 22)	intron (NM_001080517, intron 1 of 22)	25367	NM_001080517	55209	Hs.288164	NM_018187	ENSG00000168137	SETD5	-	SET domain containing 5	protein-coding
ChIPseq_HumanGW15_fragmented_peak_4992	chr5	52961394	52962321	#ERROR!	343	NA	Intergenic	Intergenic	-27495	NM_002203	3673	Hs.482077	NM_002203	ENSG00000164171	ITGA2	BR|CD49B|GPIa|HPA-5|VLA-2|VLAA2	integrin subunit alpha 2	protein-coding
ChIPseq_HumanGW15_fragmented_peak_2223	chr15	39692772	39693191	#ERROR!	343	NA	intron (NM_152597, intron 10 of 11)	intron (NM_152597, intron 10 of 11)	89860	NM_152597	161835	Hs.129598	NM_152597	ENSG00000150667	FSIP1	HSD10	fibrous sheath interacting protein 1	protein-coding
ChIPseq_HumanGW15_fragmented_peak_3698	chr20	20463956	20464314	#ERROR!	343	NA	intron (NM_020343, intron 37 of 39)	intron (NM_020343, intron 37 of 39)	96031	NM_002196	3642	Hs.89584	NM_002196	ENSG00000173404	INSM1	IA-1|IA1	INSM transcriptional repressor 1	protein-coding
ChIPseq_HumanGW15_fragmented_peak_5073	chr5	82813507	82814234	#ERROR!	342	NA	Intergenic	Intergenic	-26285	NR_039773	100616297		NR_039773	ENSG00000283359	MIR3977	-	microRNA 3977	ncRNA
ChIPseq_HumanGW15_fragmented_peak_135	chr1	56550337	56551108	#ERROR!	342	NA	intron (NM_003713, intron 1 of 5)	intron (NM_003713, intron 1 of 5)	28841	NM_003713	8613	Hs.405156	NM_003713	ENSG00000162407	PLPP3	Dri42|LPP3|PAP2B|PPAP2B|VCIP	phospholipid phosphatase 3	protein-coding
ChIPseq_HumanGW15_fragmented_peak_4109	chr3	59775671	59776221	#ERROR!	342	NA	intron (NM_001354590, intron 7 of 8)	intron (NM_001354590, intron 7 of 8)	-117449	NR_149028	339902	Hs.132446	NR_149028		LOC339902	-	hCG1813818	ncRNA
ChIPseq_HumanGW15_fragmented_peak_1667	chr13	25910723	25911562	#ERROR!	340	NA	intron (NM_016529, intron 33 of 36)	intron (NM_016529, intron 33 of 36)	139918	NM_001007538	387914	Hs.433791	NM_001007538	ENSG00000180730	SHISA2	C13orf13|PRO28631|TMEM46|WGAR9166|bA398O19.2|hShisa	shisa family member 2	protein-coding
ChIPseq_HumanGW15_fragmented_peak_661	chr10	36332993	36333820	#ERROR!	340	NA	Intergenic	Intergenic	555104	NR_110138	102578074		NR_110138	ENSG00000280719	PCAT5	LINC01452|TPCAT-10-36067	prostate cancer associated transcript 5	ncRNA
ChIPseq_HumanGW15_fragmented_peak_2071	chr14	71586246	71586769	#ERROR!	338	NA	5' UTR (NM_001284246, exon 1 of 21)	5' UTR (NM_001284246, exon 1 of 21)	209	NM_001284246	26037	Hs.654657	NM_015556	ENSG00000197555	SIPA1L1	E6TP1|SPAR1	signal induced proliferation associated 1 like 1	protein-coding
ChIPseq_HumanGW15_fragmented_peak_5814	chr6	154962984	154963208	#ERROR!	338	NA	Intergenic	Intergenic	109736	NR_036100	100422821		NR_036100	ENSG00000264814	MIR1273C	-	microRNA 1273c	ncRNA
ChIPseq_HumanGW15_fragmented_peak_3253	chr2	103739194	103740236	#ERROR!	337	NA	Intergenic	Intergenic	668617	NR_037885	100287010	Hs.694603	NR_037885		LOC100287010	-	uncharacterized LOC100287010	ncRNA
ChIPseq_HumanGW15_fragmented_peak_2847	chr18	44826392	44827138	#ERROR!	335	NA	intron (NM_001130110, intron 2 of 3)	intron (NM_001130110, intron 2 of 3)	143401	NR_036203	100422829		NR_036203	ENSG00000265957	MIR4319	-	microRNA 4319	ncRNA
ChIPseq_HumanGW15_fragmented_peak_1182	chr11	110175239	110176034	#ERROR!	332	NA	intron (NM_001260493, intron 15 of 15)	intron (NM_001260493, intron 15 of 15)	82244	NM_033390	85463	Hs.376289	NM_033390	ENSG00000149289	ZC3H12C	MCPIP3	zinc finger CCCH-type containing 12C	protein-coding
ChIPseq_HumanGW15_fragmented_peak_5218	chr5	115471690	115472101	#ERROR!	331	NA	Intergenic	Intergenic	72880	NM_020177	56929	Hs.47367	NM_020177	ENSG00000145780	FEM1C	EUROIMAGE686608|EUROIMAGE783647|FEM1A	fem-1 homolog C	protein-coding
ChIPseq_HumanGW15_fragmented_peak_6470	chr8	67949420	67949809	#ERROR!	331	NA	Intergenic	Intergenic	-2432	NM_024870	80243	Hs.169943	NM_024870	ENSG00000046889	PREX2	DEP.2|DEPDC2|P-REX2|PPP1R129	phosphatidylinositol-3,4,5-trisphosphate dependent Rac exchange factor 2	protein-coding
ChIPseq_HumanGW15_fragmented_peak_2300	chr15	69940208	69940941	#ERROR!	331	NA	Intergenic	Intergenic	105340	NR_026764	414926	Hs.569502	NR_026764	ENSG00000245750	LINC00593	C15orf50	long intergenic non-protein coding RNA 593	ncRNA
ChIPseq_HumanGW15_fragmented_peak_6412	chr8	52997664	52997967	#ERROR!	329	NA	Intergenic	Intergenic	57907	NM_005285	2831	Hs.248117	NM_005285	ENSG00000183729	NPBWR1	GPR7	neuropeptides B and W receptor 1	protein-coding
ChIPseq_HumanGW15_fragmented_peak_6427	chr8	58377389	58378001	#ERROR!	329	NA	Intergenic	Intergenic	-33569	NM_001330535	137886	Hs.155572	NM_001077619	ENSG00000215114	UBXN2B	p37	UBX domain protein 2B	protein-coding
ChIPseq_HumanGW15_fragmented_peak_6360	chr8	33805346	33805896	#ERROR!	329	NA	Intergenic	Intergenic	-205515	NM_001305115	78986	Hs.8719	NM_024025	ENSG00000133878	DUSP26	DSP-4|DUSP24|LDP-4|LDP4|MKP-8|MKP8|NATA1|NEAP|SKRP3	dual specificity phosphatase 26	protein-coding
ChIPseq_HumanGW15_fragmented_peak_6507	chr8	81369351	81370313	#ERROR!	329	NA	Intergenic	Intergenic	77607	NM_002677	5375	Hs.571512	NM_002677	ENSG00000147588	PMP2	CMT1G|FABP8|M-FABP|MP2|P2	peripheral myelin protein 2	protein-coding
ChIPseq_HumanGW15_fragmented_peak_4163	chr3	71684093	71684728	#ERROR!	329	NA	3' UTR (NM_001134649, exon 8 of 8)	3' UTR (NM_001134649, exon 8 of 8)	40992	NM_001134651	317649	Hs.581355	NM_173359	ENSG00000163412	EIF4E3	eIF-4E3|eIF4E-3	eukaryotic translation initiation factor 4E family member 3	protein-coding
ChIPseq_HumanGW15_fragmented_peak_5560	chr6	49915122	49915371	#ERROR!	329	NA	Intergenic	Intergenic	34198	NR_163261	403339	Hs.745543	NM_001166478	ENSG00000214643	DEFB133	-	defensin beta 133	pseudo
ChIPseq_HumanGW15_fragmented_peak_2526	chr16	72427635	72428270	#ERROR!	329	NA	intron (NR_159371, intron 3 of 5)	intron (NR_159371, intron 3 of 5)	237018	NR_159372	101927957	Hs.637253	NR_126330	ENSG00000261008	LINC01572	-	long intergenic non-protein coding RNA 1572	ncRNA
ChIPseq_HumanGW15_fragmented_peak_5979	chr7	34057978	34060441	#ERROR!	329	NA	intron (NM_133468, intron 11 of 15)	intron (NM_133468, intron 11 of 15)	153670	NM_001365308	168667	Hs.660998	NM_133468	ENSG00000164619	BMPER	CRIM3|CV-2|CV2	BMP binding endothelial regulator	protein-coding
ChIPseq_HumanGW15_fragmented_peak_6557	chr8	101172231	101172837	#ERROR!	328	NA	Intergenic	Intergenic	33139	NM_016096	51123	Hs.374485	NM_016096	ENSG00000120963	ZNF706	HSPC038|PNAS-106|PNAS-113	zinc finger protein 706	protein-coding
ChIPseq_HumanGW15_fragmented_peak_4055	chr3	29559905	29560301	#ERROR!	327	NA	intron (NM_001003792, intron 3 of 13)	intron (NM_001003792, intron 3 of 13)	278791	NM_001330696	27303	Hs.221436	NM_014483	ENSG00000144642	RBMS3	-	RNA binding motif single stranded interacting protein 3	protein-coding
ChIPseq_HumanGW15_fragmented_peak_7116	chrX	137237408	137237910	#ERROR!	327	NA	Intergenic	Intergenic	-205985	NM_054021	83550	Hs.350569	NM_054021	ENSG00000165370	GPR101	GPCR6|PAGH2|PITA2	G protein-coupled receptor 101	protein-coding
ChIPseq_HumanGW15_fragmented_peak_3681	chr20	15888867	15889840	#ERROR!	325	NA	intron (NM_001351663, intron 10 of 17)	MIRb|SINE|MIR	33961	NR_130925	613266	Hs.309149	NR_130924		LOC613266	-	uncharacterized LOC613266	ncRNA
ChIPseq_HumanGW15_fragmented_peak_1835	chr13	94829280	94830324	#ERROR!	324	NA	intron (NR_110754, intron 2 of 4)	intron (NR_110754, intron 2 of 4)	68861	NR_110754	101927284	Hs.551673	NR_110754		LOC101927284	-	uncharacterized LOC101927284	ncRNA
ChIPseq_HumanGW15_fragmented_peak_4362	chr3	152656806	152657413	#ERROR!	324	NA	Intergenic	Intergenic	-178022	NM_002563	5028	Hs.79881	NM_002563	ENSG00000169860	P2RY1	P2Y1|SARCC	purinergic receptor P2Y1	protein-coding
ChIPseq_HumanGW15_fragmented_peak_6110	chr7	91691710	91692160	#ERROR!	324	NA	Intergenic	Intergenic	188767	NM_001301135	7978	Hs.532216	NM_006980	ENSG00000127989	MTERF1	MTERF	mitochondrial transcription termination factor 1	protein-coding
ChIPseq_HumanGW15_fragmented_peak_1028	chr11	35477415	35478738	#ERROR!	324	NA	intron (NM_015430, intron 3 of 11)	intron (NM_015430, intron 3 of 11)	47540	NM_015430	25891	Hs.55044	NM_015430	ENSG00000149090	PAMR1	DKFZP586H2123|FP938|RAMP	peptidase domain containing associated with muscle regeneration 1	protein-coding
ChIPseq_HumanGW15_fragmented_peak_2573	chr16	85593777	85594089	#ERROR!	324	NA	Intergenic	Intergenic	-17476	NM_001134473	23199	Hs.461647	NM_014615	ENSG00000131149	GSE1	CRHSP24|KIAA0182	Gse1 coiled-coil protein	protein-coding
ChIPseq_HumanGW15_fragmented_peak_5857	chr6	164693873	164694293	#ERROR!	324	NA	Intergenic	Intergenic	127980	NR_131926	105378111		NR_131926		MEAT6	-	melanoma-associated transcript 6	ncRNA
ChIPseq_HumanGW15_fragmented_peak_293	chr1	111908947	111909396	#ERROR!	324	NA	promoter-TSS (NR_046619)	promoter-TSS (NR_046619)	-486	NR_046619	100873995	Hs.535274	NR_046619	ENSG00000237556	KCND3-AS1	-	KCND3 antisense RNA 1	ncRNA
ChIPseq_HumanGW15_fragmented_peak_2651	chr17	43431604	43431879	#ERROR!	324	NA	Intergenic	Intergenic	-12966	NR_146952	106660605		NR_146952	ENSG00000267151	MIR2117HG	-	MIR2117 host gene	ncRNA
ChIPseq_HumanGW15_fragmented_peak_4021	chr3	20141511	20142149	#ERROR!	321	NA	intron (NM_003884, intron 13 of 17)	intron (NM_003884, intron 13 of 17)	4265	NR_036086	100422901		NR_036086	ENSG00000266745	MIR3135A	MIR3135|hsa-mir-3135a	microRNA 3135a	ncRNA
ChIPseq_HumanGW15_fragmented_peak_3829	chr21	16280103	16280598	#ERROR!	319	NA	intron (NR_027790, intron 4 of 7)	intron (NR_027790, intron 4 of 7)	4418	NR_145757	109617014		NR_145757	ENSG00000201025	SNORD74B	-	small nucleolar RNA, C/D box 74B	snoRNA
ChIPseq_HumanGW15_fragmented_peak_5762	chr6	132446073	132446677	#ERROR!	319	NA	non-coding (NR_137169, exon 9 of 9)	non-coding (NR_137169, exon 9 of 9)	-44900	NM_015529	26002	Hs.6909	NM_015529	ENSG00000079931	MOXD1	MOX|PRO5780|dJ248E1.1	monooxygenase DBH like 1	protein-coding
ChIPseq_HumanGW15_fragmented_peak_1071	chr11	59426191	59426692	#ERROR!	319	NA	Intergenic	Intergenic	-3488	NM_001001954	219981	Hs.553648	NM_001001954	ENSG00000172324	OR5A2	-	olfactory receptor family 5 subfamily A member 2	protein-coding
ChIPseq_HumanGW15_fragmented_peak_5101	chr5	87788410	87788800	#ERROR!	315	NA	Intergenic	Intergenic	126563	NR_149089	111082994	Hs.544037	NR_149089		LINC02488	CTD-2316B1	long intergenic non-protein coding RNA 2488	ncRNA
ChIPseq_HumanGW15_fragmented_peak_4291	chr3	118705768	118706022	#ERROR!	315	NA	intron (NR_135547, intron 1 of 3)	intron (NR_135547, intron 1 of 3)	64127	NR_135573	101926968	Hs.518185	NR_135573		LOC101926968	-	uncharacterized LOC101926968	ncRNA
ChIPseq_HumanGW15_fragmented_peak_52	chr1	18657696	18658147	#ERROR!	315	NA	intron (NM_001135254, intron 4 of 8)	intron (NM_001135254, intron 4 of 8)	27075	NM_002584	5081	Hs.113253	NM_002584	ENSG00000009709	PAX7	HUP1|PAX7B|RMS2	paired box 7	protein-coding
ChIPseq_HumanGW15_fragmented_peak_6732	chr9	20041158	20042167	#ERROR!	315	NA	Intergenic	Intergenic	-254643	NM_001193288	25769	Hs.283014	NM_020344	ENSG00000155886	SLC24A2	NCKX2	solute carrier family 24 member 2	protein-coding
ChIPseq_HumanGW15_fragmented_peak_6674	chr9	6723684	6724385	#ERROR!	314	NA	intron (NM_001146696, intron 1 of 17)	intron (NM_001146696, intron 1 of 17)	3171	NM_001146696	23081	Hs.709425	NM_015061	ENSG00000107077	KDM4C	GASC1|JHDM3C|JMJD2C|TDRD14C	lysine demethylase 4C	protein-coding
ChIPseq_HumanGW15_fragmented_peak_6807	chr9	79395717	79396171	#ERROR!	314	NA	Intergenic	Intergenic	-175829	NM_001351542	7091	Hs.444213	NM_007005	ENSG00000106829	TLE4	BCE-1|BCE1|E(spI)|E(spl)|ESG|ESG4|GRG4|Grg-4	TLE family member 4, transcriptional corepressor	protein-coding
ChIPseq_HumanGW15_fragmented_peak_6067	chr7	70574995	70575250	#ERROR!	313	NA	intron (NM_015570, intron 5 of 18)	intron (NM_015570, intron 5 of 18)	-557022	NM_022479	64409	Hs.488591	NM_022479	ENSG00000185274	GALNT17	GALNACT17|GALNT16|GALNT20|GALNTL3|GalNAc-T17|GalNAc-T19|GalNAc-T5L|WBSCR17	polypeptide N-acetylgalactosaminyltransferase 17	protein-coding
ChIPseq_HumanGW15_fragmented_peak_1866	chr13	106107128	106107810	#ERROR!	312	NA	Intergenic	Intergenic	-269095	NR_163477	728192	Hs.559194	NR_034119		LINC00460	-	long intergenic non-protein coding RNA 460	ncRNA
ChIPseq_HumanGW15_fragmented_peak_1361	chr12	24380012	24380727	#ERROR!	312	NA	intron (NM_152989, intron 2 of 17)	intron (NM_152989, intron 2 of 17)	157098	NR_120473	101928471	Hs.569156	NR_120472	ENSG00000256120	SOX5-AS1	-	SOX5 antisense RNA 1	ncRNA
ChIPseq_HumanGW15_fragmented_peak_1261	chr11	126083986	126084460	#ERROR!	312	NA	Intergenic	Intergenic	-20931	NM_001243597	50937	Hs.38034	NM_016952	ENSG00000064309	CDON	CDO|CDON1|HPE11|ORCAM	cell adhesion associated, oncogene regulated	protein-coding
ChIPseq_HumanGW15_fragmented_peak_1225	chr11	121696202	121697214	#ERROR!	311	NA	Intergenic	Intergenic	244394	NM_003105	6653	Hs.368592	NM_003105	ENSG00000137642	SORL1	C11orf32|LR11|LRP9|SORLA|SorLA-1|gp250	sortilin related receptor 1	protein-coding
ChIPseq_HumanGW15_fragmented_peak_4194	chr3	81349184	81350230	#ERROR!	311	NA	Intergenic	Intergenic	355839	NR_132411	728290	Hs.563132	NR_132411	ENSG00000243694	LINC02027	-	long intergenic non-protein coding RNA 2027	ncRNA
ChIPseq_HumanGW15_fragmented_peak_705	chr10	66723823	66724424	#ERROR!	311	NA	intron (NM_001127384, intron 9 of 17)	intron (NM_001127384, intron 9 of 17)	-201913	NM_178011	347731	Hs.652155	NM_178011	ENSG00000198739	LRRTM3	-	leucine rich repeat transmembrane neuronal 3	protein-coding
ChIPseq_HumanGW15_fragmented_peak_6835	chr9	81826036	81827057	#ERROR!	311	NA	Intergenic	Intergenic	-86891	NR_026851	347127	Hs.215235	NM_198509	ENSG00000240632	SPATA31D5P	FAM75D5|FAM75D5P	SPATA31 subfamily D member 5, pseudogene	pseudo
ChIPseq_HumanGW15_fragmented_peak_5735	chr6	122778996	122779682	#ERROR!	310	NA	promoter-TSS (NM_001319039)	promoter-TSS (NM_001319039)	-136	NM_001319039	2173	Hs.26770	NM_001446	ENSG00000164434	FABP7	B-FABP|BLBP|FABPB|MRG	fatty acid binding protein 7	protein-coding
ChIPseq_HumanGW15_fragmented_peak_3789	chr20	54633870	54634276	#ERROR!	309	NA	intron (NM_018431, intron 6 of 7)	intron (NM_018431, intron 6 of 7)	158480	NM_177959	55816	Hs.473133	NM_018431	ENSG00000101134	DOK5	C20orf180|IRS-6|IRS6	docking protein 5	protein-coding
ChIPseq_HumanGW15_fragmented_peak_4367	chr3	154161904	154162179	#ERROR!	309	NA	intron (NM_015595, intron 6 of 14)	intron (NM_015595, intron 6 of 14)	40651	NM_001251963	26084	Hs.240845	NM_015595	ENSG00000114790	ARHGEF26	CSGEF|HMFN1864|SGEF	Rho guanine nucleotide exchange factor 26	protein-coding
ChIPseq_HumanGW15_fragmented_peak_1082	chr11	66882787	66883126	#ERROR!	306	NA	intron (NM_001040716, intron 3 of 22)	intron (NM_001040716, intron 3 of 22)	24997	NM_022172	5091	Hs.89890	NM_000920	ENSG00000173599	PC	PCB	pyruvate carboxylase	protein-coding
ChIPseq_HumanGW15_fragmented_peak_4473	chr3	188905957	188906560	#ERROR!	306	NA	Intergenic	Intergenic	41381	NR_046873	100874043	Hs.616287	NR_046873	ENSG00000234076	TPRG1-AS1	-	TPRG1 antisense RNA 1	ncRNA
ChIPseq_HumanGW15_fragmented_peak_685	chr10	58963851	58964315	#ERROR!	306	NA	Intergenic	Intergenic	-35435	NR_108046	100507008	Hs.170953	NR_108046		LINC00844	-	long intergenic non-protein coding RNA 844	ncRNA
ChIPseq_HumanGW15_fragmented_peak_3737	chr20	42138640	42138989	#ERROR!	305	NA	intron (NM_133170, intron 19 of 31)	intron (NM_133170, intron 19 of 31)	-520437	NM_032221	84181	Hs.740645	NM_032221	ENSG00000124177	CHD6	CHD-6|CHD5|RIGB	chromodomain helicase DNA binding protein 6	protein-coding
ChIPseq_HumanGW15_fragmented_peak_3349	chr2	133674352	133675012	#ERROR!	305	NA	Intergenic	Intergenic	-106219	NM_207363	344148	Hs.537329	NM_207363	ENSG00000176771	NCKAP5	ERIH1|ERIH2|NAP5	NCK associated protein 5	protein-coding
ChIPseq_HumanGW15_fragmented_peak_2431	chr16	17160980	17161630	#ERROR!	305	NA	intron (NM_022166, intron 5 of 11)	intron (NM_022166, intron 5 of 11)	26801	NR_135179	102723692	Hs.737758	NR_135179	ENSG00000261448	LOC102723692	-	uncharacterized LOC102723692	ncRNA
ChIPseq_HumanGW15_fragmented_peak_2494	chr16	56295660	56296521	#ERROR!	305	NA	intron (NM_138736, intron 3 of 7)	intron (NM_138736, intron 3 of 7)	50570	NR_037499	100500891		NR_037499	ENSG00000265281	MIR3935	-	microRNA 3935	ncRNA
ChIPseq_HumanGW15_fragmented_peak_6629	chr8	133831194	133831514	#ERROR!	305	NA	Intergenic	Intergenic	-54002	NR_125422	101927798	Hs.615036	NR_125422	ENSG00000253165	LOC101927798	-	uncharacterized LOC101927798	ncRNA
ChIPseq_HumanGW15_fragmented_peak_6827	chr9	81621049	81621801	#ERROR!	304	NA	intron (NM_005077, intron 8 of 19)	intron (NM_005077, intron 8 of 19)	68110	NM_001303104	7088	Hs.197320	NM_005077	ENSG00000196781	TLE1	ESG|ESG1|GRG1	TLE family member 1, transcriptional corepressor	protein-coding
ChIPseq_HumanGW15_fragmented_peak_6894	chr9	106286381	106287868	#ERROR!	301	NA	Intergenic	Intergenic	-313804	NR_107048	102465995		NR_107048	ENSG00000277889	MIR8081	hsa-mir-8081	microRNA 8081	ncRNA
ChIPseq_HumanGW15_fragmented_peak_4977	chr5	36570361	36570762	#ERROR!	301	NA	Intergenic	Intergenic	-35794	NM_001166696	6507	Hs.481918	NM_004172	ENSG00000079215	SLC1A3	EA6|EAAT1|GLAST|GLAST1	solute carrier family 1 member 3	protein-coding
ChIPseq_HumanGW15_fragmented_peak_5354	chr5	152631236	152631517	#ERROR!	301	NA	intron (NR_109877, intron 4 of 4)	intron (NR_109877, intron 4 of 4)	-226097	NM_020167	56923	Hs.731911	NM_020167	ENSG00000132911	NMUR2	FM-4|FM4|NMU-R2|NMU2R|TGR-1|TGR1	neuromedin U receptor 2	protein-coding
ChIPseq_HumanGW15_fragmented_peak_478	chr1	213326346	213326992	#ERROR!	301	NA	Intergenic	Intergenic	275428	NM_012424	26750	Hs.591416	NM_012424	ENSG00000136643	RPS6KC1	RPK118|RSKL1|S6K-delta-1|S6PKh1|humS6PKh1	ribosomal protein S6 kinase C1	protein-coding
ChIPseq_HumanGW15_fragmented_peak_3824	chr21	16070897	16071389	#ERROR!	301	NA	promoter-TSS (NR_111004)	promoter-TSS (NR_111004)	29	NR_111005	388815	Hs.473394	NR_027790		MIR99AHG	C21orf34|C21orf35|LINC00478|MONC	mir-99a-let-7c cluster host gene	ncRNA
ChIPseq_HumanGW15_fragmented_peak_834	chr10	113177456	113177879	#ERROR!	300	NA	Intergenic	Intergenic	48396	NM_001349870	6934	Hs.593995	NM_030756	ENSG00000148737	TCF7L2	TCF-4|TCF4	transcription factor 7 like 2	protein-coding
ChIPseq_HumanGW15_fragmented_peak_1259	chr11	126072401	126073114	#ERROR!	300	NA	Intergenic	Intergenic	-9465	NM_001243597	50937	Hs.38034	NM_016952	ENSG00000064309	CDON	CDO|CDON1|HPE11|ORCAM	cell adhesion associated, oncogene regulated	protein-coding
ChIPseq_HumanGW15_fragmented_peak_6263	chr7	152522555	152523085	#ERROR!	300	NA	Intergenic	Intergenic	58696	NR_027387	100128822	Hs.647112	NR_027387	ENSG00000261455	LINC01003	-	long intergenic non-protein coding RNA 1003	ncRNA
ChIPseq_HumanGW15_fragmented_peak_6801	chr9	78439629	78439939	#ERROR!	299	NA	Intergenic	Intergenic	142659	NM_021154	29968	Hs.494261	NM_021154	ENSG00000135069	PSAT1	EPIP|NLS2|PSA|PSAT|PSATD	phosphoserine aminotransferase 1	protein-coding
ChIPseq_HumanGW15_fragmented_peak_1962	chr14	33477664	33478127	#ERROR!	299	NA	intron (NM_001165893, intron 3 of 10)	intron (NM_001165893, intron 3 of 10)	-231042	NR_132771	106635522		NR_132771		SNORA89	-	small nucleolar RNA, H/ACA box 89	snoRNA
ChIPseq_HumanGW15_fragmented_peak_1564	chr12	105622408	105623458	#ERROR!	299	NA	Intergenic	Intergenic	-81270	NR_110108	101929110	Hs.145944	NR_110108	ENSG00000257859	CASC18	-	cancer susceptibility 18	ncRNA
ChIPseq_HumanGW15_fragmented_peak_1862	chr13	105363241	105364212	#ERROR!	299	NA	Intergenic	Intergenic	-102141	NM_001161814	267012	Hs.381382	NM_172370	ENSG00000182346	DAOA	LG72|SG72	D-amino acid oxidase activator	protein-coding
ChIPseq_HumanGW15_fragmented_peak_2850	chr18	45104062	45105342	#ERROR!	298	NA	Intergenic	Intergenic	-63261	NM_001371319
ChIPseq_HumanGW15_fragmented_peak_3756	chr20	47319273	47319846	#ERROR!	298	NA	non-coding (NR_024594, exon 1 of 1)	non-coding (NR_024594, exon 1 of 1)	1057	NR_024594	100131496	Hs.662547	NR_024594	ENSG00000267882	LOC100131496	-	uncharacterized LOC100131496	ncRNA
ChIPseq_HumanGW15_fragmented_peak_2855	chr18	45291658	45292585	#ERROR!	298	NA	intron (NM_001371319, intron 4 of 23)	intron (NM_001371319, intron 4 of 23)	79126	NM_001242692	8170	Hs.710927	NM_007163	ENSG00000132874	SLC14A2	HUT2|UT-A2|UT2|UTA|UTR|hUT-A6	solute carrier family 14 member 2	protein-coding
ChIPseq_HumanGW15_fragmented_peak_5130	chr5	88663341	88664116	#ERROR!	298	NA	TTS (NR_024384)	TTS (NR_024384)	3211	NR_030741	407047		NR_030741	ENSG00000284447	MIR9-2	MIRN9-2|hsa-mir-9-2|miRNA9-2|mir-9-2	microRNA 9-2	ncRNA
ChIPseq_HumanGW15_fragmented_peak_7033	chrX	24999561	25000020	#ERROR!	296	NA	Intergenic	Intergenic	16175	NM_139058	170302	Hs.300304	NM_139058	ENSG00000004848	ARX	CT121|EIEE1|ISSX|MRX29|MRX32|MRX33|MRX36|MRX38|MRX43|MRX54|MRX76|MRX87|MRXS1|PRTS	aristaless related homeobox	protein-coding
ChIPseq_HumanGW15_fragmented_peak_5487	chr6	15504751	15505224	#ERROR!	296	NA	intron (NM_004973, intron 9 of 17)	intron (NM_004973, intron 9 of 17)	158041	NR_036448	84062	Hs.571148	NM_032122	ENSG00000047579	DTNBP1	BLOC1S8|DBND|HPS7|My031|SDY	dystrobrevin binding protein 1	protein-coding
ChIPseq_HumanGW15_fragmented_peak_7098	chrX	124231307	124231677	#ERROR!	295	NA	Intergenic	Intergenic	-101168	NM_001355534	100132015		NM_001355534	ENSG00000282419	TEX13D	-	TEX13 family member D	protein-coding
ChIPseq_HumanGW15_fragmented_peak_975	chr11	19832006	19832576	#ERROR!	294	NA	intron (NM_182964, intron 1 of 37)	intron (NM_182964, intron 1 of 37)	-72208	NR_039843	100616426		NR_039843	ENSG00000264309	MIR4694	-	microRNA 4694	ncRNA
ChIPseq_HumanGW15_fragmented_peak_1766-2	chr13	66344740	66346492	#ERROR!	294	NA	intron (NM_001318373, intron 3 of 3)	intron (NM_001318373, intron 3 of 3)	127366	NR_039853	100616205		NR_039853	ENSG00000263561	MIR4704	-	microRNA 4704	ncRNA
ChIPseq_HumanGW15_fragmented_peak_1766	chr13	66344740	66346492	#ERROR!	294	NA	intron (NM_001318373, intron 3 of 3)	intron (NM_001318373, intron 3 of 3)	127366	NR_039853	100616205		NR_039853	ENSG00000263561	MIR4704	-	microRNA 4704	ncRNA
ChIPseq_HumanGW15_fragmented_peak_5980	chr7	34191277	34192212	#ERROR!	294	NA	Intergenic	Intergenic	286205	NM_001365308	168667	Hs.660998	NM_133468	ENSG00000164619	BMPER	CRIM3|CV-2|CV2	BMP binding endothelial regulator	protein-coding
ChIPseq_HumanGW15_fragmented_peak_6118	chr7	94418006	94418212	#ERROR!	292	NA	intron (NM_000089, intron 32 of 51)	intron (NM_000089, intron 32 of 51)	23548	NM_000089	1278	Hs.489142	NM_000089	ENSG00000164692	COL1A2	EDSARTH2|EDSCV|OI4	collagen type I alpha 2 chain	protein-coding
ChIPseq_HumanGW15_fragmented_peak_2310	chr15	71187095	71187559	#ERROR!	292	NA	intron (NR_120351, intron 1 of 2)	intron (NR_120351, intron 1 of 2)	1732	NR_120348	101929196	Hs.680472	NR_120348		THSD4-AS1	-	THSD4 antisense RNA 1	ncRNA
ChIPseq_HumanGW15_fragmented_peak_5916	chr7	21366772	21367129	#ERROR!	290	NA	Intergenic	Intergenic	-61133	NM_001326543	6671	Hs.88013	NM_003112	ENSG00000105866	SP4	HF1B|SPR-1	Sp4 transcription factor	protein-coding
ChIPseq_HumanGW15_fragmented_peak_4601	chr4	45663081	45663971	#ERROR!	288	NA	Intergenic	Intergenic	460528	NM_173536	2565	Hs.375051	NM_173536	ENSG00000163285	GABRG1	-	gamma-aminobutyric acid type A receptor gamma1 subunit	protein-coding
ChIPseq_HumanGW15_fragmented_peak_199	chr1	74504689	74505526	#ERROR!	288	NA	intron (NM_015978, intron 23 of 24)	intron (NM_015978, intron 23 of 24)	7507	NM_001364666	105378803		NM_001364665	ENSG00000162621	LRRC53	-	leucine rich repeat containing 53	protein-coding
ChIPseq_HumanGW15_fragmented_peak_3405	chr2	150327462	150328352	#ERROR!	288	NA	Intergenic	Intergenic	-70900	NR_146972	105373683		NR_146972	ENSG00000231420	LINC01817	-	long intergenic non-protein coding RNA 1817	ncRNA
ChIPseq_HumanGW15_fragmented_peak_658	chr10	36146020	36146793	#ERROR!	288	NA	Intergenic	Intergenic	368104	NR_110138	102578074		NR_110138	ENSG00000280719	PCAT5	LINC01452|TPCAT-10-36067	prostate cancer associated transcript 5	ncRNA
ChIPseq_HumanGW15_fragmented_peak_2116	chr14	83849862	83850476	#ERROR!	288	NA	Intergenic	Intergenic	1207537	NR_146650	101928599		NR_146650	ENSG00000258743	LINC02301	-	long intergenic non-protein coding RNA 2301	ncRNA
ChIPseq_HumanGW15_fragmented_peak_2661	chr17	48003063	48004230	#ERROR!	288	NA	Intergenic	Intergenic	-29236	NR_162100	113218499		NR_162100		MIR10226	-	microRNA 10226	ncRNA
ChIPseq_HumanGW15_fragmented_peak_3127	chr2	43100730	43101280	#ERROR!	286	NA	intron (NR_151714, intron 1 of 1)	CpG	1440	NR_151714	100506047	Hs.127112	NR_151714		LINC02580	-	long intergenic non-protein coding RNA 2580	ncRNA
ChIPseq_HumanGW15_fragmented_peak_2236	chr15	47861009	47861464	#ERROR!	286	NA	Intergenic	Intergenic	-15000	NR_120336	101928442	Hs.242804	NR_120336	ENSG00000259572	LINC01491	-	long intergenic non-protein coding RNA 1491	ncRNA
ChIPseq_HumanGW15_fragmented_peak_779	chr10	93991328	93992203	#ERROR!	286	NA	Intergenic	Intergenic	-2166	NM_016341	51196	Hs.655033	NM_016341	ENSG00000138193	PLCE1	NPHS3|PLCE|PPLC	phospholipase C epsilon 1	protein-coding
ChIPseq_HumanGW15_fragmented_peak_29	chr1	10295516	10296050	#ERROR!	285	NA	intron (NM_001365953, intron 17 of 20)	intron (NM_001365953, intron 17 of 20)	-3183	NR_104088	101954278		NR_104088	ENSG00000202337	RNU6-8	U6-8	RNA, U6 small nuclear 8	snRNA
ChIPseq_HumanGW15_fragmented_peak_6467	chr8	67512422	67512697	#ERROR!	285	NA	intron (NM_020361, intron 3 of 10)	intron (NM_020361, intron 3 of 10)	168725	NR_136223	102724708	Hs.636330	NR_136223		LOC102724708	-	uncharacterized LOC102724708	ncRNA
ChIPseq_HumanGW15_fragmented_peak_890	chr10	125491974	125492492	#ERROR!	285	NA	Intergenic	Intergenic	-82138	NR_023362	100169752	Hs.652647	NR_023362	ENSG00000237675	TEX36-AS1	-	TEX36 antisense RNA 1	ncRNA
ChIPseq_HumanGW15_fragmented_peak_3315	chr2	119723273	119723640	#ERROR!	285	NA	intron (NR_148341, intron 16 of 16)	intron (NR_148341, intron 16 of 16)	-36466	NM_002830	5775	Hs.469809	NM_002830	ENSG00000088179	PTPN4	MEG|PTPMEG|PTPMEG1	protein tyrosine phosphatase non-receptor type 4	protein-coding
ChIPseq_HumanGW15_fragmented_peak_6441	chr8	62031358	62031620	#ERROR!	285	NA	Intergenic	Intergenic	141650	NR_149085	111082988	Hs.521600	NR_149085	ENSG00000254120	LINC02155	-	long intergenic non-protein coding RNA 2155	ncRNA
ChIPseq_HumanGW15_fragmented_peak_4829	chr4	153227300	153227780	#ERROR!	285	NA	intron (NM_001302693, intron 1 of 2)	intron (NM_001302693, intron 1 of 2)	23097	NM_015271	23321	Hs.435711	NM_015271	ENSG00000109654	TRIM2	CMT2R|RNF86	tripartite motif containing 2	protein-coding
ChIPseq_HumanGW15_fragmented_peak_5856	chr6	164563934	164564332	#ERROR!	285	NA	Intergenic	Intergenic	257930	NR_131926	105378111		NR_131926		MEAT6	-	melanoma-associated transcript 6	ncRNA
ChIPseq_HumanGW15_fragmented_peak_1438	chr12	64946128	64946593	#ERROR!	283	NA	intron (NR_146276, intron 3 of 3)	intron (NR_146276, intron 3 of 3)	45931	NR_146276	109729131	Hs.577553	NR_146276	ENSG00000248995	LINC02231	-	long intergenic non-protein coding RNA 2231	ncRNA
ChIPseq_HumanGW15_fragmented_peak_5822	chr6	155170952	155172518	#ERROR!	282	NA	intron (NM_012454, intron 8 of 25)	intron (NM_012454, intron 8 of 25)	-45231	NM_001010927	26230	Hs.586279	NM_012454	ENSG00000146426	TIAM2	STEF|TIAM-2	T cell lymphoma invasion and metastasis 2	protein-coding
ChIPseq_HumanGW15_fragmented_peak_4113	chr3	60803217	60804341	#ERROR!	282	NA	intron (NR_148921, intron 4 of 4)	intron (NR_148921, intron 4 of 4)	-185909	NR_128708	103504735		NR_128708	ENSG00000281426	MIR548BB	MI0029321|hsa-mir-548bb	microRNA 548bb	ncRNA
ChIPseq_HumanGW15_fragmented_peak_1308	chr12	4293927	4294265	#ERROR!	282	NA	intron (NM_001759, intron 4 of 4)	intron (NM_001759, intron 4 of 4)	-17912	NR_125790	103752584	Hs.577711	NR_125790	ENSG00000255920	CCND2-AS1	CCND2-AS2	CCND2 antisense RNA 1	ncRNA
ChIPseq_HumanGW15_fragmented_peak_2005	chr14	55102253	55102890	#ERROR!	281	NA	Intergenic	(ATTTC)n|Simple_repeat|Simple_repeat	-26681	NM_002306	3958	Hs.531081	NM_002306	ENSG00000131981	LGALS3	CBP35|GAL3|GALBP|GALIG|L31|LGALS2|MAC2	galectin 3	protein-coding
ChIPseq_HumanGW15_fragmented_peak_2137	chr14	90642172	90642470	#ERROR!	280	NA	promoter-TSS (NR_110134)	promoter-TSS (NR_110134)	-308	NR_110134	101928909	Hs.662545	NR_110134	ENSG00000259163	LOC101928909	-	uncharacterized LOC101928909	ncRNA
ChIPseq_HumanGW15_fragmented_peak_2334	chr15	85905560	85906555	#ERROR!	280	NA	Intergenic	Intergenic	80422	NR_049805	100847084		NR_049805	ENSG00000264406	MIR548AP	-	microRNA 548ap	ncRNA
ChIPseq_HumanGW15_fragmented_peak_6822	chr9	81112323	81113516	#ERROR!	280	NA	Intergenic	Intergenic	576616	NM_001303104	7088	Hs.197320	NM_005077	ENSG00000196781	TLE1	ESG|ESG1|GRG1	TLE family member 1, transcriptional corepressor	protein-coding
ChIPseq_HumanGW15_fragmented_peak_4449	chr3	181752223	181752583	#ERROR!	280	NA	Intergenic	Intergenic	40478	NM_003106	6657	Hs.518438	NM_003106	ENSG00000181449	SOX2	ANOP3|MCOPS3	SRY-box transcription factor 2	protein-coding
ChIPseq_HumanGW15_fragmented_peak_2894	chr18	58101208	58102241	#ERROR!	279	NA	intron (NM_001144964, intron 1 of 30)	intron (NM_001144964, intron 1 of 30)	-47596	NM_001144969	23327	Hs.185677	NM_015277	ENSG00000049759	NEDD4L	NEDD4-2|NEDD4.2|PVNH7|RSP5|hNEDD4-2	NEDD4 like E3 ubiquitin protein ligase	protein-coding
ChIPseq_HumanGW15_fragmented_peak_440	chr1	204714973	204715424	#ERROR!	279	NA	Intergenic	Intergenic	-29460	NM_006338	10446	Hs.26312	NM_006338	ENSG00000170382	LRRN2	FIGLER7|GAC1|LRANK1|LRRN5	leucine rich repeat neuronal 2	protein-coding
ChIPseq_HumanGW15_fragmented_peak_7119	chrX	138845672	138846141	#ERROR!	279	NA	intron (NM_001139498, intron 2 of 5)	intron (NM_001139498, intron 2 of 5)	21649	NM_001139502	2258	Hs.6540	NM_004114	ENSG00000129682	FGF13	FGF-13|FGF2|FHF-2|FHF2|LINC00889	fibroblast growth factor 13	protein-coding
ChIPseq_HumanGW15_fragmented_peak_7135	chrY	14822252	14823021	#ERROR!	279	NA	intron (NM_001206850, intron 3 of 5)	intron (NM_001206850, intron 3 of 5)	-18603	NR_046504	100874056	Hs.743197	NR_046504	ENSG00000228787	NLGN4Y-AS1	NLGN4Y-AS|NLGN4YAS	NLGN4Y antisense RNA 1	ncRNA
ChIPseq_HumanGW15_fragmented_peak_3589	chr2	218015521	218016136	#ERROR!	279	NA	Intergenic	Intergenic	-19106	NR_034176	285180	Hs.570069	NM_198483	ENSG00000188282	RUFY4	ZFYVE31	RUN and FYVE domain containing 4	protein-coding
ChIPseq_HumanGW15_fragmented_peak_4790	chr4	138222869	138223442	#ERROR!	278	NA	intron (NM_014331, intron 4 of 11)	intron (NM_014331, intron 4 of 11)	19194	NM_014331	23657	Hs.390594	NM_014331	ENSG00000151012	SLC7A11	CCBR1|xCT	solute carrier family 7 member 11	protein-coding
ChIPseq_HumanGW15_fragmented_peak_1697	chr13	39770166	39771119	#ERROR!	277	NA	intron (NM_001145079, intron 18 of 18)	intron (NM_001145079, intron 18 of 18)	-106507	NR_036190	100422940		NR_036190	ENSG00000264171	MIR4305	-	microRNA 4305	ncRNA
ChIPseq_HumanGW15_fragmented_peak_5172	chr5	96247279	96248506	#ERROR!	276	NA	intron (NR_130776, intron 1 of 4)	intron (NR_130776, intron 1 of 4)	168754	NR_030309	693168		NR_030309	ENSG00000207578	MIR583	MIRN583|hsa-mir-583	microRNA 583	ncRNA
ChIPseq_HumanGW15_fragmented_peak_1406	chr12	47557163	47558072	#ERROR!	276	NA	Intergenic	Intergenic	142609	NR_149087	111082992	Hs.380659	NR_149087		LINC02156	-	long intergenic non-protein coding RNA 2156	ncRNA
ChIPseq_HumanGW15_fragmented_peak_3263	chr2	103963116	103963409	#ERROR!	276	NA	Intergenic	Intergenic	445070	NR_037885	100287010	Hs.694603	NR_037885		LOC100287010	-	uncharacterized LOC100287010	ncRNA
ChIPseq_HumanGW15_fragmented_peak_5727	chr6	118122314	118123308	#ERROR!	276	NA	intron (NM_001029858, intron 1 of 7)	intron (NM_001029858, intron 1 of 7)	36908	NR_134601	105377967	Hs.692865	NR_134601		LOC105377967	-	uncharacterized LOC105377967	ncRNA
ChIPseq_HumanGW15_fragmented_peak_6396	chr8	42005297	42005741	#ERROR!	275	NA	intron (NM_001305878, intron 2 of 13)	intron (NM_001305878, intron 2 of 13)	-46231	NR_136589	105379393	Hs.742878	NR_136589		LOC105379393	-	uncharacterized LOC105379393	ncRNA
ChIPseq_HumanGW15_fragmented_peak_1447	chr12	66108407	66108656	#ERROR!	275	NA	Intergenic	Intergenic	22219	NM_032338	84298	Hs.504820	NM_032338	ENSG00000139233	LLPH	C12orf31|hLLP	LLP homolog, long-term synaptic facilitation factor	protein-coding
ChIPseq_HumanGW15_fragmented_peak_6380	chr8	37716804	37717642	#ERROR!	275	NA	promoter-TSS (NR_125820)	promoter-TSS (NR_125820)	-356	NR_125820	101929622	Hs.127775	NR_125820		LOC101929622	-	uncharacterized LOC101929622	ncRNA
ChIPseq_HumanGW15_fragmented_peak_238	chr1	85375181	85375991	#ERROR!	275	NA	intron (NM_001134445, intron 2 of 6)	intron (NM_001134445, intron 2 of 6)	28920	NM_001330655	23576	Hs.713411	NM_012137	ENSG00000153904	DDAH1	DDAH|DDAH-1|DDAHI|HEL-S-16	dimethylarginine dimethylaminohydrolase 1	protein-coding
ChIPseq_HumanGW15_fragmented_peak_5928	chr7	25753127	25753796	#ERROR!	275	NA	intron (NR_157808, intron 1 of 4)	intron (NR_157808, intron 1 of 4)	-2429	NR_157814	646588	Hs.72068	NR_157808	ENSG00000223561	LOC646588	-	uncharacterized LOC646588	ncRNA
ChIPseq_HumanGW15_fragmented_peak_6735	chr9	20202136	20202633	#ERROR!	275	NA	Intergenic	Intergenic	208854	NR_039684	100616229		NR_039684	ENSG00000263790	MIR4473	-	microRNA 4473	ncRNA
ChIPseq_HumanGW15_fragmented_peak_2411	chr16	7843348	7843766	#ERROR!	273	NA	Intergenic	Intergenic	510712	NM_145893	54715	Hs.459842	NM_018723	ENSG00000078328	RBFOX1	2BP1|A2BP1|FOX-1|FOX1|HRNBP1	RNA binding fox-1 homolog 1	protein-coding
ChIPseq_HumanGW15_fragmented_peak_156	chr1	60865199	60865482	#ERROR!	273	NA	Intergenic	Intergenic	-39756	NR_110628	101926964	Hs.650459	NR_110628	ENSG00000231252	LOC101926964	-	uncharacterized LOC101926964	ncRNA
ChIPseq_HumanGW15_fragmented_peak_5113	chr5	88396751	88397557	#ERROR!	273	NA	intron (NR_105020, intron 1 of 2)	intron (NR_105020, intron 1 of 2)	4959	NR_105020	100505894	Hs.559426	NR_039993	ENSG00000247828	TMEM161B-AS1	linc-POLR3G-8	TMEM161B antisense RNA 1	ncRNA
ChIPseq_HumanGW15_fragmented_peak_6606	chr8	128846778	128847546	#ERROR!	273	NA	Intergenic	Intergenic	118839	NR_145483	106144608		NR_145483	ENSG00000229140	LINC00976	-	long intergenic non-protein coding RNA 976	ncRNA
ChIPseq_HumanGW15_fragmented_peak_4158	chr3	70981280	70981701	#ERROR!	273	NA	intron (NR_146142, intron 13 of 19)	intron (NR_146142, intron 13 of 19)	83434	NM_001349344	27086	Hs.59368	NM_032682	ENSG00000114861	FOXP1	12CC4|HSPC215|MFH|QRF1|hFKH1B	forkhead box P1	protein-coding
ChIPseq_HumanGW15_fragmented_peak_3148	chr2	53545331	53546077	#ERROR!	273	NA	Intergenic	Intergenic	-222079	NM_001346127	494143	Hs.585944	NM_001008708	ENSG00000143942	CHAC2	GCG1	ChaC cation transport regulator homolog 2	protein-coding
ChIPseq_HumanGW15_fragmented_peak_2350	chr15	89197608	89197986	#ERROR!	273	NA	3' UTR (NM_152924, exon 11 of 11)	3' UTR (NM_152924, exon 11 of 11)	23782	NM_000326	6017	Hs.1933	NM_000326	ENSG00000140522	RLBP1	CRALBP	retinaldehyde binding protein 1	protein-coding
ChIPseq_HumanGW15_fragmented_peak_5563	chr6	51842926	51843394	#ERROR!	273	NA	intron (NM_138694, intron 50 of 66)	intron (NM_138694, intron 50 of 66)	221290	NR_125840	101927082	Hs.730296	NR_125840		LOC101927082	-	uncharacterized LOC101927082	ncRNA
ChIPseq_HumanGW15_fragmented_peak_1672	chr13	26819095	26819442	#ERROR!	271	NA	Intergenic	Intergenic	-58482	NM_005288	2835	Hs.123034	NM_005288	ENSG00000132975	GPR12	GPCR12|GPCR21|PPP1R84	G protein-coupled receptor 12	protein-coding
ChIPseq_HumanGW15_fragmented_peak_6667	chr9	3962510	3963110	#ERROR!	271	NA	intron (NM_001042413, intron 4 of 10)	intron (NM_001042413, intron 4 of 10)	64164	NR_026663	84850	Hs.676113	NM_032764	ENSG00000237009	GLIS3-AS1	C9orf70	GLIS3 antisense RNA 1	ncRNA
ChIPseq_HumanGW15_fragmented_peak_4003	chr3	13786009	13786255	#ERROR!	271	NA	Intergenic	Intergenic	93939	NM_004625	7476	Hs.72290	NM_004625	ENSG00000154764	WNT7A	Wnt-7a	Wnt family member 7A	protein-coding
ChIPseq_HumanGW15_fragmented_peak_265	chr1	98132758	98133233	#ERROR!	271	NA	Intergenic	Intergenic	-77716	NR_046088	729987	Hs.683961	NR_046088	ENSG00000226053	LINC01776	-	long intergenic non-protein coding RNA 1776	ncRNA
ChIPseq_HumanGW15_fragmented_peak_1303	chr12	3931428	3932455	#ERROR!	271	NA	Intergenic	Intergenic	-58493	NM_001286521	57097	Hs.657268	NM_020367	ENSG00000111224	PARP11	ARTD11|C12orf6|MIB006	poly(ADP-ribose) polymerase family member 11	protein-coding
ChIPseq_HumanGW15_fragmented_peak_395	chr1	183311387	183311657	#ERROR!	271	NA	intron (NM_015039, intron 1 of 10)	intron (NM_015039, intron 1 of 10)	-6648	NM_170706	23057	Hs.497123	NM_015039	ENSG00000157064	NMNAT2	C1orf15|PNAT2	nicotinamide nucleotide adenylyltransferase 2	protein-coding
ChIPseq_HumanGW15_fragmented_peak_3007	chr2	3265898	3266270	#ERROR!	271	NA	intron (NM_003310, intron 3 of 8)	X6A_LINE|LINE|CR1	111734	NM_003310	7260	Hs.502770	NM_003310	ENSG00000032389	EIPR1	EIPR-1|TSSC1	EARP complex and GARP complex interacting protein 1	protein-coding
ChIPseq_HumanGW15_fragmented_peak_335	chr1	163399943	163400345	#ERROR!	271	NA	Intergenic	Intergenic	23047	NR_104294	100422212	Hs.556898	NR_104294		LOC100422212	-	eukaryotic translation initiation factor 3 subunit J pseudogene	pseudo
ChIPseq_HumanGW15_fragmented_peak_3583	chr2	215946732	215947121	#ERROR!	270	NA	intron (NM_018000, intron 3 of 4)	intron (NM_018000, intron 3 of 4)	66625	NM_018000	55686	Hs.620391	NM_018000	ENSG00000118242	MREG	DSU|WDT2	melanoregulin	protein-coding
ChIPseq_HumanGW15_fragmented_peak_1620	chr12	122909891	122910304	#ERROR!	270	NA	Intergenic	Intergenic	-13973	NM_024667	79720	Hs.507162	NM_024667	ENSG00000139722	VPS37B	-	VPS37B subunit of ESCRT-I	protein-coding
ChIPseq_HumanGW15_fragmented_peak_6715	chr9	14531152	14531635	#ERROR!	270	NA	intron (NM_001369458, intron 1 of 11)	intron (NM_001369458, intron 1 of 11)	684	NM_001369458	4781	Hs.644095	NM_005596	ENSG00000147862	NFIB	CTF|HMGIC/NFIB|MACID|NF-I/B|NF1-B|NFI-B|NFI-RED|NFIB2|NFIB3	nuclear factor I B	protein-coding
ChIPseq_HumanGW15_fragmented_peak_485	chr1	214895139	214895508	#ERROR!	270	NA	Intergenic	Intergenic	-110219	NM_001017424	3776	Hs.497745	NM_014217	ENSG00000082482	KCNK2	K2p2.1|TPKC1|TREK|TREK-1|TREK1|hTREK-1c|hTREK-1e	potassium two pore domain channel subfamily K member 2	protein-coding
ChIPseq_HumanGW15_fragmented_peak_6119	chr7	94587983	94588483	#ERROR!	270	NA	intron (NM_001099400, intron 9 of 10)	intron (NM_001099400, intron 9 of 10)	67900	NM_001362809	8910	Hs.371199	NM_003919	ENSG00000127990	SGCE	DYT11|ESG|epsilon-SG	sarcoglycan epsilon	protein-coding
ChIPseq_HumanGW15_fragmented_peak_1266	chr11	127424715	127425151	#ERROR!	270	NA	Intergenic	L2a|LINE|L2	153863	NR_120580	101929497	Hs.737442	NR_120580	ENSG00000273409	LINC02712	-	long intergenic non-protein coding RNA 2712	ncRNA
ChIPseq_HumanGW15_fragmented_peak_1059	chr11	46977004	46977785	#ERROR!	270	NA	intron (NM_001278222, intron 1 of 7)	intron (NM_001278222, intron 1 of 7)	40633	NR_103472	79096	Hs.368296	NM_024113	ENSG00000149179	C11orf49	-	chromosome 11 open reading frame 49	protein-coding
ChIPseq_HumanGW15_fragmented_peak_6942	chr9	123568473	123569268	#ERROR!	268	NA	intron (NM_001352968, intron 11 of 18)	intron (NM_001352968, intron 11 of 18)	-83248	NR_106972	102465688		NR_106972	ENSG00000274932	MIR7150	hsa-mir-7150	microRNA 7150	ncRNA
ChIPseq_HumanGW15_fragmented_peak_5617	chr6	90218346	90218876	#ERROR!	267	NA	intron (NM_001170794, intron 1 of 6)	intron (NM_001170794, intron 1 of 6)	78232	NM_021813	60468	Hs.269764	NM_021813	ENSG00000112182	BACH2	BTBD25|IMD60	BTB domain and CNC homolog 2	protein-coding
ChIPseq_HumanGW15_fragmented_peak_521	chr1	236021494	236021770	#ERROR!	267	NA	intron (NM_002508, intron 9 of 19)	LTR82B|LTR|ERVL	43458	NM_002508	4811	Hs.356624	NM_002508	ENSG00000116962	NID1	NID	nidogen 1	protein-coding
ChIPseq_HumanGW15_fragmented_peak_2046	chr14	65229905	65230194	#ERROR!	267	NA	Intergenic	Intergenic	-7702	NR_103769	100128233	Hs.497323	NR_103769	ENSG00000255002	LINC02324	-	long intergenic non-protein coding RNA 2324	ncRNA
ChIPseq_HumanGW15_fragmented_peak_4762	chr4	123700009	123700302	#ERROR!	267	NA	intron (NR_027105, intron 3 of 5)	intron (NR_027105, intron 3 of 5)	50164	NR_027105	285419	Hs.535763	NR_027105	ENSG00000249464	LINC01091	-	long intergenic non-protein coding RNA 1091	ncRNA
ChIPseq_HumanGW15_fragmented_peak_6892	chr9	105621105	105621336	#ERROR!	266	NA	intron (NM_001351498, intron 9 of 9)	intron (NM_001351498, intron 9 of 9)	-41237	NM_005421	6887	Hs.247978	NM_005421	ENSG00000186051	TAL2	-	TAL bHLH transcription factor 2	protein-coding
ChIPseq_HumanGW15_fragmented_peak_2795	chr18	13472244	13472530	#ERROR!	266	NA	intron (NM_181482, intron 4 of 5)	intron (NM_181482, intron 4 of 5)	12440	NR_049822	100847080		NR_049822	ENSG00000266146	MIR5190	-	microRNA 5190	ncRNA
ChIPseq_HumanGW15_fragmented_peak_3745	chr20	43766015	43766592	#ERROR!	266	NA	Intergenic	Intergenic	-39301	NM_176791	149699	Hs.447626	NM_176791	ENSG00000124196	GTSF1L	C20orf65|FAM112A|dJ1028D15.4	gametocyte specific factor 1 like	protein-coding
ChIPseq_HumanGW15_fragmented_peak_4738	chr4	112523188	112523841	#ERROR!	266	NA	intron (NR_161159, intron 1 of 3)	intron (NR_161159, intron 1 of 3)	-7334	NM_024019	63973	Hs.744415	NM_024019	ENSG00000178403	NEUROG2	Atoh4|Math4A|NGN2|bHLHa8|ngn-2	neurogenin 2	protein-coding
ChIPseq_HumanGW15_fragmented_peak_6721	chr9	16704809	16705584	#ERROR!	265	NA	intron (NM_001317940, intron 2 of 5)	intron (NM_001317940, intron 2 of 5)	-21618	NR_151723	111216284	Hs.609218	NR_151723	ENSG00000234779	BNC2-AS1	-	BNC2 antisense RNA 1	ncRNA
ChIPseq_HumanGW15_fragmented_peak_5872	chr7	3181584	3181839	#ERROR!	265	NA	Intergenic	Intergenic	-23138	NR_126024	100129603	Hs.652997	NR_126024		LOC100129603	-	uncharacterized LOC100129603	ncRNA
ChIPseq_HumanGW15_fragmented_peak_3873	chr21	32918528	32919020	#ERROR!	265	NA	Intergenic	Intergenic	-40114	NR_135522	102724502	Hs.130572	NR_135522	ENSG00000228961	LINC01690	-	long intergenic non-protein coding RNA 1690	ncRNA
ChIPseq_HumanGW15_fragmented_peak_3087	chr2	24459792	24460054	#ERROR!	265	NA	Intergenic	Intergenic	-31331	NM_003743	8648	Hs.596314	NM_003743	ENSG00000084676	NCOA1	F-SRC-1|KAT13A|RIP160|SRC1|bHLHe42|bHLHe74	nuclear receptor coactivator 1	protein-coding
ChIPseq_HumanGW15_fragmented_peak_2715	chr17	70563191	70563819	#ERROR!	263	NA	Intergenic	Intergenic	393970	NM_000891	3759	Hs.1547	NM_000891	ENSG00000123700	KCNJ2	ATFB9|HHBIRK1|HHIRK1|IRK1|KIR2.1|LQT7|SQT3	potassium voltage-gated channel subfamily J member 2	protein-coding
ChIPseq_HumanGW15_fragmented_peak_2717	chr17	71461392	71461924	#ERROR!	262	NA	Intergenic	Intergenic	-259479	NR_104152	101928165	Hs.407613	NR_104152	ENSG00000260785	CASC17	LINC00600	cancer susceptibility 17	ncRNA
ChIPseq_HumanGW15_fragmented_peak_2941	chr18	78721687	78722804	#ERROR!	262	NA	Intergenic	Intergenic	-258030	NM_171999	27164	Hs.700557	NM_171999	ENSG00000256463	SALL3	ZNF796	spalt like transcription factor 3	protein-coding
ChIPseq_HumanGW15_fragmented_peak_3798	chr20	56924838	56925824	#ERROR!	262	NA	Intergenic	CpG	-288365	NR_110631	102723590	Hs.667674	NR_110631		BMP7-AS1	-	BMP7 antisense RNA 1	ncRNA
ChIPseq_HumanGW15_fragmented_peak_6478	chr8	68918155	68918461	#ERROR!	262	NA	intron (NR_039986, intron 4 of 4)	intron (NR_039986, intron 4 of 4)	185882	NR_039986	100505718	Hs.122386	NR_039986	ENSG00000253658	LINC01592	-	long intergenic non-protein coding RNA 1592	ncRNA
ChIPseq_HumanGW15_fragmented_peak_1281	chr11	132751756	132752674	#ERROR!	262	NA	intron (NM_001319104, intron 1 of 6)	intron (NM_001319104, intron 1 of 6)	191422	NM_001319106	4978	Hs.4817	NM_002545	ENSG00000183715	OPCML	IGLON1|OBCAM|OPCM	opioid binding protein/cell adhesion molecule like	protein-coding
ChIPseq_HumanGW15_fragmented_peak_6489	chr8	76687064	76688346	#ERROR!	262	NA	intron (NM_024721, intron 1 of 10)	intron (NM_024721, intron 1 of 10)	-4430	NR_024360	100192378	Hs.596420	NR_024360	ENSG00000253661	ZFHX4-AS1	-	ZFHX4 antisense RNA 1	ncRNA
ChIPseq_HumanGW15_fragmented_peak_4658	chr4	76998588	76998851	#ERROR!	262	NA	intron (NM_001306147, intron 4 of 11)	MLT1K|LTR|ERVL-MaLR	48967	NM_018243	55752	Hs.128199	NM_018243	ENSG00000138758	SEPTIN11	SEPT11	septin 11	protein-coding
ChIPseq_HumanGW15_fragmented_peak_3351	chr2	134360730	134361100	#ERROR!	262	NA	intron (NM_001371457, intron 10 of 16)	intron (NM_001371457, intron 10 of 16)	106843	NM_002410	4249	Hs.4988	NM_002410	ENSG00000152127	MGAT5	GNT-V|GNT-VA|MGAT5A	alpha-1,6-mannosylglycoprotein 6-beta-N-acetylglucosaminyltransferase	protein-coding
ChIPseq_HumanGW15_fragmented_peak_2342	chr15	87433835	87434540	#ERROR!	262	NA	Intergenic	Intergenic	-142742	NR_026869	145978	Hs.350808	NM_152454	ENSG00000259527	LINC00052	NCRNA00052|TMEM83	long intergenic non-protein coding RNA 52	ncRNA
ChIPseq_HumanGW15_fragmented_peak_2922	chr18	70221325	70222258	#ERROR!	262	NA	Intergenic	Intergenic	-16104	NM_001318520	25914	Hs.654809	NM_173630	ENSG00000176225	RTTN	MSSP	rotatin	protein-coding
ChIPseq_HumanGW15_fragmented_peak_1463	chr12	75568080	75569076	#ERROR!	261	NA	Intergenic	Intergenic	-56969	NM_007043	11103	Hs.645517	NM_007043	ENSG00000111615	KRR1	HRB2|RIP-1	KRR1 small subunit processome component homolog	protein-coding
ChIPseq_HumanGW15_fragmented_peak_6458	chr8	64998399	64998971	#ERROR!	261	NA	Intergenic	Intergenic	181655	NR_038901	552859	Hs.156997	NR_038901	ENSG00000280725	LINC00251	C8orf25|NCRNA00251	long intergenic non-protein coding RNA 251	ncRNA
ChIPseq_HumanGW15_fragmented_peak_2302	chr15	70062330	70062910	#ERROR!	261	NA	intron (NM_020908, intron 8 of 19)	intron (NM_020908, intron 8 of 19)	16848	NR_030714	693214		NR_030714	ENSG00000207965	MIR629	MIRN629|hsa-mir-629|mir-629	microRNA 629	ncRNA
ChIPseq_HumanGW15_fragmented_peak_6052	chr7	69283358	69283840	#ERROR!	261	NA	Intergenic	Intergenic	314025	NR_148927	100507468	Hs.362492	NR_108105		CT66	-	cancer/testis associated transcript 66	ncRNA
ChIPseq_HumanGW15_fragmented_peak_702	chr10	64036351	64036766	#ERROR!	261	NA	Intergenic	Intergenic	-514668	NM_001322258	221037	Hs.413416	NM_004241	ENSG00000171988	JMJD1C	KDM3C|TRIP-8|TRIP8	jumonji domain containing 1C	protein-coding
ChIPseq_HumanGW15_fragmented_peak_4324	chr3	132870411	132870939	#ERROR!	260	NA	intron (NR_002811, intron 10 of 10)	intron (NR_002811, intron 10 of 10)	-148216	NR_037804	100532724	Hs.511991	NR_037804	ENSG00000274810	NPHP3-ACAD11	NPHP3	NPHP3-ACAD11 readthrough (NMD candidate)	ncRNA
ChIPseq_HumanGW15_fragmented_peak_3586	chr2	217622330	217622903	#ERROR!	260	NA	intron (NR_026597, intron 1 of 12)	intron (NR_026597, intron 1 of 12)	133977	NR_026597	729582	Hs.572788	NR_026597		DIRC3	-	disrupted in renal carcinoma 3	ncRNA
ChIPseq_HumanGW15_fragmented_peak_2371	chr15	92492633	92493051	#ERROR!	258	NA	intron (NR_161371, intron 2 of 2)	intron (NR_161371, intron 2 of 2)	21165	NR_161370	145858	Hs.367879	NM_153040		C15orf32	-	chromosome 15 open reading frame 32	ncRNA
ChIPseq_HumanGW15_fragmented_peak_5639	chr6	97438340	97438811	#ERROR!	257	NA	intron (NR_110757, intron 1 of 4)	intron (NR_110757, intron 1 of 4)	132989	NR_110757	101927314	Hs.520283	NR_110757	ENSG00000271860	LOC101927314	-	uncharacterized LOC101927314	ncRNA
ChIPseq_HumanGW15_fragmented_peak_5972	chr7	31603006	31603367	#ERROR!	257	NA	intron (NM_194300, intron 8 of 12)	intron (NM_194300, intron 8 of 12)	50184	NM_194300	223075	Hs.224269	NM_194300	ENSG00000180347	ITPRID1	CCDC129	ITPR interacting domain containing 1	protein-coding
ChIPseq_HumanGW15_fragmented_peak_3925	chr22	29011603	29012050	#ERROR!	257	NA	intron (NM_001206998, intron 2 of 8)	intron (NM_001206998, intron 2 of 8)	19650	NR_046851	100874123	Hs.674708	NR_046851	ENSG00000177993	ZNRF3-AS1	-	ZNRF3 antisense RNA 1	ncRNA
ChIPseq_HumanGW15_fragmented_peak_1169	chr11	107202164	107202706	#ERROR!	256	NA	Intergenic	Intergenic	-183959	NM_001256424	2977	Hs.24321	NM_000855	ENSG00000152402	GUCY1A2	GC-SA2|GUC1A2	guanylate cyclase 1 soluble subunit alpha 2	protein-coding
ChIPseq_HumanGW15_fragmented_peak_428	chr1	198935412	198935840	#ERROR!	256	NA	intron (NR_040073, intron 1 of 2)	intron (NR_040073, intron 1 of 2)	1803	NR_040073	100131234	Hs.711077	NR_040073		MIR181A1HG	-	MIR181A1 host gene	ncRNA
ChIPseq_HumanGW15_fragmented_peak_1133	chr11	92784325	92784826	#ERROR!	256	NA	intron (NM_001008781, intron 6 of 24)	intron (NM_001008781, intron 6 of 24)	131053	NR_135091	105369431	Hs.532389	NR_135091		LINC02746	-	long intergenic non-protein coding RNA 2746	ncRNA
ChIPseq_HumanGW15_fragmented_peak_758	chr10	83881202	83882006	#ERROR!	255	NA	Intergenic	Intergenic	-204515	NR_134317	105378397	Hs.147725	NR_134317		LINC02650	-	long intergenic non-protein coding RNA 2650	ncRNA
ChIPseq_HumanGW15_fragmented_peak_1836	chr13	94948024	94948384	#ERROR!	255	NA	Intergenic	Intergenic	-11837	NR_047487	100861544	Hs.48706	NR_047487	ENSG00000260962	LINC00557	-	long intergenic non-protein coding RNA 557	ncRNA
ChIPseq_HumanGW15_fragmented_peak_5498	chr6	19325207	19325894	#ERROR!	254	NA	Intergenic	Intergenic	-124271	NR_134615	105374960	Hs.519913	NR_134615		LOC105374960	-	uncharacterized LOC105374960	ncRNA
ChIPseq_HumanGW15_fragmented_peak_2893	chr18	58047975	58048524	#ERROR!	254	NA	intron (NM_001144964, intron 1 of 30)	intron (NM_001144964, intron 1 of 30)	1023	NM_001144964	23327	Hs.185677	NM_015277	ENSG00000049759	NEDD4L	NEDD4-2|NEDD4.2|PVNH7|RSP5|hNEDD4-2	NEDD4 like E3 ubiquitin protein ligase	protein-coding
ChIPseq_HumanGW15_fragmented_peak_1050	chr11	43267999	43268707	#ERROR!	254	NA	intron (NR_033868, intron 1 of 1)	intron (NR_033868, intron 1 of 1)	1016	NR_033868	399881	Hs.446761	NR_033868	ENSG00000251557	HNRNPKP3	-	heterogeneous nuclear ribonucleoprotein K pseudogene 3	pseudo
ChIPseq_HumanGW15_fragmented_peak_5103	chr5	87872956	87873953	#ERROR!	253	NA	Intergenic	Intergenic	211412	NR_149089	111082994	Hs.544037	NR_149089		LINC02488	CTD-2316B1	long intergenic non-protein coding RNA 2488	ncRNA
ChIPseq_HumanGW15_fragmented_peak_1037	chr11	36212661	36213502	#ERROR!	253	NA	intron (NM_001304264, intron 4 of 5)	(TCCCTC)n|Simple_repeat|Simple_repeat	76343	NM_001101653	29099	Hs.99443	NM_014186	ENSG00000110442	COMMD9	C11orf55|HSPC166|LINC00610	COMM domain containing 9	protein-coding
ChIPseq_HumanGW15_fragmented_peak_1734	chr13	51025345	51026486	#ERROR!	253	NA	intron (NR_003923, intron 7 of 16)	intron (NR_003923, intron 7 of 16)	40242	NR_003923	2974	Hs.411573	NM_004129	ENSG00000123201	GUCY1B2	GC-SB2	guanylate cyclase 1 soluble subunit beta 2 (pseudogene)	pseudo
ChIPseq_HumanGW15_fragmented_peak_4522	chr4	12071307	12072131	#ERROR!	252	NA	Intergenic	Intergenic	-151732	NR_125910	101929019	Hs.434234	NR_125910	ENSG00000251210	LINC02270	-	long intergenic non-protein coding RNA 2270	ncRNA
ChIPseq_HumanGW15_fragmented_peak_4522-2	chr4	12071307	12072131	#ERROR!	252	NA	Intergenic	Intergenic	-151732	NR_125910	101929019	Hs.434234	NR_125910	ENSG00000251210	LINC02270	-	long intergenic non-protein coding RNA 2270	ncRNA
ChIPseq_HumanGW15_fragmented_peak_4814	chr4	150366489	150366950	#ERROR!	251	NA	intron (NM_001367550, intron 47 of 56)	intron (NM_001367550, intron 47 of 56)	-212370	NR_149035	729558	Hs.647978	NR_149035	ENSG00000249690	LOC729558	-	uncharacterized LOC729558	ncRNA
ChIPseq_HumanGW15_fragmented_peak_1486	chr12	82594012	82594350	#ERROR!	249	NA	Intergenic	Intergenic	-92725	NM_152588	160335	Hs.577775	NM_152588	ENSG00000179104	TMTC2	IBDBP1	transmembrane O-mannosyltransferase targeting cadherins 2	protein-coding
ChIPseq_HumanGW15_fragmented_peak_1416	chr12	50185607	50186235	#ERROR!	249	NA	intron (NM_001243775, intron 3 of 4)	intron (NM_001243775, intron 3 of 4)	15612	NM_001243775	51474	Hs.525419	NM_016357	ENSG00000050405	LIMA1	EPLIN|LDLCQ8|SREBP3	LIM domain and actin binding 1	protein-coding
ChIPseq_HumanGW15_fragmented_peak_5437	chr6	2021832	2022152	#ERROR!	249	NA	intron (NM_001253846, intron 4 of 10)	intron (NM_001253846, intron 4 of 10)	153999	NM_001253846	2762	Hs.144496	NM_001500	ENSG00000112699	GMDS	GMD|SDR3E1	GDP-mannose 4,6-dehydratase	protein-coding
ChIPseq_HumanGW15_fragmented_peak_3973	chr3	567851	568090	#ERROR!	249	NA	Intergenic	Intergenic	-24135	NR_110118	101927215	Hs.650700	NR_110118	ENSG00000224957	LINC01266	-	long intergenic non-protein coding RNA 1266	ncRNA
ChIPseq_HumanGW15_fragmented_peak_5871	chr7	2616870	2617643	#ERROR!	249	NA	Intergenic	Intergenic	-14730	NM_025250	80727	Hs.440899	NM_025250	ENSG00000136295	TTYH3	-	tweety family member 3	protein-coding
ChIPseq_HumanGW15_fragmented_peak_5045	chr5	73654714	73655094	#ERROR!	249	NA	intron (NM_001177693, intron 1 of 35)	intron (NM_001177693, intron 1 of 35)	28746	NM_001080479	64283	Hs.482521	NM_001080479	ENSG00000214944	ARHGEF28	RGNEF|RIP2|p190RHOGEF	Rho guanine nucleotide exchange factor 28	protein-coding
ChIPseq_HumanGW15_fragmented_peak_848	chr10	117448614	117449089	#ERROR!	249	NA	Intergenic	Intergenic	-73411	NM_173791	118987	Hs.501149	NM_173791	ENSG00000165650	PDZD8	PDZK8	PDZ domain containing 8	protein-coding
ChIPseq_HumanGW15_fragmented_peak_2944	chr19	2381013	2381530	#ERROR!	249	NA	Intergenic	Intergenic	-8500	NM_182973	360200	Hs.465560	NM_182973	ENSG00000178297	TMPRSS9	-	transmembrane serine protease 9	protein-coding
ChIPseq_HumanGW15_fragmented_peak_2845	chr18	44257880	44258876	#ERROR!	249	NA	Intergenic	Intergenic	273319	NR_110792	101927921	Hs.464986	NR_110792	ENSG00000267337	LINC01478	-	long intergenic non-protein coding RNA 1478	ncRNA
ChIPseq_HumanGW15_fragmented_peak_5480	chr6	14501289	14501578	#ERROR!	249	NA	Intergenic	Intergenic	-215979	NR_108096	102216342	Hs.563409	NR_108096	ENSG00000226673	LINC01108	LncRNA-ES1	long intergenic non-protein coding RNA 1108	ncRNA
ChIPseq_HumanGW15_fragmented_peak_54	chr1	19405667	19406316	#ERROR!	248	NA	intron (NM_001206540, intron 2 of 9)	intron (NM_001206540, intron 2 of 9)	78304	NM_001282162	832	Hs.432760	NM_004930	ENSG00000077549	CAPZB	CAPB|CAPPB|CAPZ	capping actin protein of muscle Z-line subunit beta	protein-coding
ChIPseq_HumanGW15_fragmented_peak_4026	chr3	23991356	23992502	#ERROR!	248	NA	Intergenic	Intergenic	45808	NM_001145425	9975	Hs.37288	NM_005126	ENSG00000174738	NR1D2	BD73|EAR-1R|REVERBB|REVERBbeta|RVR	nuclear receptor subfamily 1 group D member 2	protein-coding
ChIPseq_HumanGW15_fragmented_peak_6408	chr8	50643051	50643567	#ERROR!	248	NA	intron (NR_135797, intron 15 of 20)	intron (NR_135797, intron 15 of 20)	479178	NM_001321778	54212	Hs.584914	NM_018967	ENSG00000147481	SNTG1	G1SYN|SYN4	syntrophin gamma 1	protein-coding
ChIPseq_HumanGW15_fragmented_peak_3247	chr2	103176198	103176737	#ERROR!	248	NA	Intergenic	Intergenic	-192038	NR_135530	105373519		NR_135530	ENSG00000224095	LINC01935	-	long intergenic non-protein coding RNA 1935	ncRNA
ChIPseq_HumanGW15_fragmented_peak_6436	chr8	60413341	60414171	#ERROR!	247	NA	promoter-TSS (NR_103854)	promoter-TSS (NR_103854)	62	NR_103854	100505532	Hs.720321	NR_103854		LINC01301	-	long intergenic non-protein coding RNA 1301	ncRNA
ChIPseq_HumanGW15_fragmented_peak_5454	chr6	5764493	5765228	#ERROR!	247	NA	intron (NM_006567, intron 6 of 6)	intron (NM_006567, intron 6 of 6)	-69588	NR_110842	101927950	Hs.571136	NR_110842	ENSG00000270174	LOC101927950	-	uncharacterized LOC101927950	ncRNA
ChIPseq_HumanGW15_fragmented_peak_28	chr1	10267535	10268415	#ERROR!	247	NA	intron (NM_001365953, intron 6 of 20)	intron (NM_001365953, intron 6 of 20)	-30991	NR_104088	101954278		NR_104088	ENSG00000202337	RNU6-8	U6-8	RNA, U6 small nuclear 8	snRNA
ChIPseq_HumanGW15_fragmented_peak_5550	chr6	41814705	41814984	#ERROR!	247	NA	intron (NM_001286554, intron 1 of 5)	intron (NM_001286554, intron 1 of 5)	27401	NM_001134493	100188893	Hs.731633	NM_001134493	ENSG00000214736	TOMM6	OBTP|TOM6	translocase of outer mitochondrial membrane 6	protein-coding
ChIPseq_HumanGW15_fragmented_peak_3485	chr2	175854236	175854537	#ERROR!	246	NA	Intergenic	Intergenic	147881	NM_030650	80856	Hs.209561	NM_030650	ENSG00000144320	LNPK	KIAA1715|LNP|LNP1|NEDEHCC|Ul|ulnaless	lunapark, ER junction formation factor	protein-coding
ChIPseq_HumanGW15_fragmented_peak_6748	chr9	25885263	25886045	#ERROR!	246	NA	Intergenic	Intergenic	105598	NR_121604	101929582	Hs.140547	NR_121604	ENSG00000236306	LINC01241	-	long intergenic non-protein coding RNA 1241	ncRNA
ChIPseq_HumanGW15_fragmented_peak_4195	chr3	81394307	81395711	#ERROR!	244	NA	Intergenic	Intergenic	366636	NM_000158	2632	Hs.436062	NM_000158	ENSG00000114480	GBE1	APBD|GBE|GSD4	1,4-alpha-glucan branching enzyme 1	protein-coding
ChIPseq_HumanGW15_fragmented_peak_6107	chr7	89837389	89837850	#ERROR!	244	NA	Intergenic	OldhAT1|DNA|hAT-Ac	-281781	NR_003551	442523	Hs.406964	NR_003551	ENSG00000235436	DPY19L2P4	-	DPY19L2 pseudogene 4	pseudo
ChIPseq_HumanGW15_fragmented_peak_4826	chr4	153161527	153161799	#ERROR!	243	NA	intron (NM_001130067, intron 1 of 11)	intron (NM_001130067, intron 1 of 11)	8585	NM_001130067	23321	Hs.435711	NM_015271	ENSG00000109654	TRIM2	CMT2R|RNF86	tripartite motif containing 2	protein-coding
ChIPseq_HumanGW15_fragmented_peak_2016	chr14	56023751	56024078	#ERROR!	242	NA	Intergenic	Intergenic	-94497	NM_021255	57161	Hs.657926	NM_021255	ENSG00000139946	PELI2	-	pellino E3 ubiquitin protein ligase family member 2	protein-coding
ChIPseq_HumanGW15_fragmented_peak_3003	chr2	2147660	2147962	#ERROR!	242	NA	intron (NM_015025, intron 3 of 24)	intron (NM_015025, intron 3 of 24)	-171421	NR_024468	730811	Hs.629472	NR_024468	ENSG00000225619	MYT1L-AS1	-	MYT1L antisense RNA 1	ncRNA
ChIPseq_HumanGW15_fragmented_peak_5143	chr5	90562961	90563629	#ERROR!	242	NA	intron (NR_003149, intron 1 of 89)	intron (NR_003149, intron 1 of 89)	4498	NR_003149	84059	Hs.591777	NM_032119	ENSG00000164199	ADGRV1	FEB4|GPR98|MASS1|USH2B|USH2C|VLGR1|VLGR1b	adhesion G protein-coupled receptor V1	protein-coding
ChIPseq_HumanGW15_fragmented_peak_3513	chr2	187495406	187495762	#ERROR!	242	NA	intron (NM_001318941, intron 4 of 7)	intron (NM_001318941, intron 4 of 7)	-47332	NM_001369434	10203	Hs.470882	NM_005795	ENSG00000064989	CALCRL	CGRPR|CRLR	calcitonin receptor like receptor	protein-coding
ChIPseq_HumanGW15_fragmented_peak_4645	chr4	72312243	72312599	#ERROR!	242	NA	exon (NM_014243, exon 13 of 22)	exon (NM_014243, exon 13 of 22)	256800	NM_014243	9508	Hs.590919	NM_014243	ENSG00000156140	ADAMTS3	ADAMTS-4|HKLLS3	ADAM metallopeptidase with thrombospondin type 1 motif 3	protein-coding
ChIPseq_HumanGW15_fragmented_peak_2962	chr19	15280818	15281642	#ERROR!	242	NA	promoter-TSS (NM_014299)	promoter-TSS (NM_014299)	-779	NM_058243	23476	Hs.187763	NM_014299	ENSG00000141867	BRD4	CAP|HUNK1|HUNKI|MCAP	bromodomain containing 4	protein-coding
ChIPseq_HumanGW15_fragmented_peak_2070	chr14	71235986	71236908	#ERROR!	242	NA	Intergenic	Intergenic	-84029	NM_001354288	26037	Hs.654657	NM_015556	ENSG00000197555	SIPA1L1	E6TP1|SPAR1	signal induced proliferation associated 1 like 1	protein-coding
ChIPseq_HumanGW15_fragmented_peak_2151	chr14	96614438	96614832	#ERROR!	242	NA	Intergenic	Intergenic	111770	NM_001293628	10914	Hs.253726	NM_032632	ENSG00000090060	PAPOLA	PAP|PAP-alpha	poly(A) polymerase alpha	protein-coding
ChIPseq_HumanGW15_fragmented_peak_4949	chr5	17365259	17365698	#ERROR!	241	NA	Intergenic	Intergenic	21832	NR_033975	401177	Hs.508311	NR_033975	ENSG00000250822	LINC02111	-	long intergenic non-protein coding RNA 2111	ncRNA
ChIPseq_HumanGW15_fragmented_peak_5235	chr5	118450747	118451174	#ERROR!	241	NA	intron (NR_104610, intron 9 of 9)	intron (NR_104610, intron 9 of 9)	111157	NR_104610	101927280	Hs.543951	NR_104610		LINC02208	HRAT56	long intergenic non-protein coding RNA 2208	ncRNA
ChIPseq_HumanGW15_fragmented_peak_4874	chr4	175811850	175812920	#ERROR!	241	NA	TTS (NR_125901)	TTS (NR_125901)	729	NM_201591	2823	Hs.75819	NM_005277	ENSG00000150625	GPM6A	GPM6|M6A	glycoprotein M6A	protein-coding
ChIPseq_HumanGW15_fragmented_peak_2830	chr18	36564703	36565772	#ERROR!	241	NA	intron (NM_001281740, intron 5 of 28)	intron (NM_001281740, intron 5 of 28)	98181	NR_132982	105372071		NR_132982		LOC105372071	-	uncharacterized LOC105372071	ncRNA
ChIPseq_HumanGW15_fragmented_peak_4939	chr5	15362968	15364259	#ERROR!	241	NA	Intergenic	Intergenic	-97053	NR_109944	101929454	Hs.453273	NR_109944		LINC02149	-	long intergenic non-protein coding RNA 2149	ncRNA
ChIPseq_HumanGW15_fragmented_peak_1214	chr11	116501029	116501513	#ERROR!	241	NA	Intergenic	Intergenic	-138151	NR_135069	101929011	Hs.733911	NR_135069	ENSG00000237937	LINC02702	-	long intergenic non-protein coding RNA 2702	ncRNA
ChIPseq_HumanGW15_fragmented_peak_5466	chr6	11214249	11214746	#ERROR!	241	NA	intron (NM_001142393, intron 2 of 7)	intron (NM_001142393, intron 2 of 7)	18171	NM_182966	4739	Hs.37982	NM_006403	ENSG00000111859	NEDD9	CAS-L|CAS2|CASL|CASS2|HEF1	neural precursor cell expressed, developmentally down-regulated 9	protein-coding
ChIPseq_HumanGW15_fragmented_peak_230	chr1	83798997	83800485	#ERROR!	241	NA	intron (NR_119375, intron 1 of 2)	intron (NR_119375, intron 1 of 2)	60805	NR_119374	101927560	Hs.559661	NR_119374	ENSG00000233008	LOC101927560	-	uncharacterized LOC101927560	ncRNA
ChIPseq_HumanGW15_fragmented_peak_3786	chr20	54525798	54526568	#ERROR!	241	NA	intron (NM_018431, intron 1 of 7)	intron (NM_018431, intron 1 of 7)	50590	NM_177959	55816	Hs.473133	NM_018431	ENSG00000101134	DOK5	C20orf180|IRS-6|IRS6	docking protein 5	protein-coding
ChIPseq_HumanGW15_fragmented_peak_2781	chr18	8741152	8742037	#ERROR!	241	NA	intron (NM_015210, intron 4 of 16)	intron (NM_015210, intron 4 of 16)	24213	NM_015210	23255	Hs.707920	NM_015210	ENSG00000168502	MTCL1	CCDC165|KIAA0802|SOGA2	microtubule crosslinking factor 1	protein-coding
ChIPseq_HumanGW15_fragmented_peak_999	chr11	31763317	31765022	#ERROR!	241	NA	intron (NM_001288725, intron 10 of 10)	intron (NM_001288725, intron 10 of 10)	36492	NM_001368930	5080	Hs.270303	NM_000280	ENSG00000007372	PAX6	AN|AN2|ASGD5|D11S812E|FVH1|MGDA|WAGR	paired box 6	protein-coding
ChIPseq_HumanGW15_fragmented_peak_1238	chr11	122097487	122097940	#ERROR!	238	NA	intron (NR_137184, intron 1 of 1)	intron (NR_137184, intron 1 of 1)	2131	NR_029671	406911		NR_029671	ENSG00000207971	MIR125B1	MIRN125B1|mir-125b-1	microRNA 125b-1	ncRNA
ChIPseq_HumanGW15_fragmented_peak_1994	chr14	51024099	51024406	#ERROR!	238	NA	intron (NM_015163, intron 2 of 9)	intron (NM_015163, intron 2 of 9)	71452	NM_052978	114088	Hs.654750	NM_015163	ENSG00000100505	TRIM9	RNF91|SPRING	tripartite motif containing 9	protein-coding
ChIPseq_HumanGW15_fragmented_peak_865	chr10	121084122	121084618	#ERROR!	238	NA	Intergenic	Intergenic	233008	NM_018117	55717	Hs.144447	NM_018117	ENSG00000120008	WDR11	BRWD2|DR11|HH14|SRI1|WDR15	WD repeat domain 11	protein-coding
ChIPseq_HumanGW15_fragmented_peak_491	chr1	219555572	219556208	#ERROR!	238	NA	intron (NR_135822, intron 1 of 3)	intron (NR_135822, intron 1 of 3)	1434	NR_135822	102723886	Hs.525963	NR_135822		LYPLAL1-AS1	-	LYPLAL1 antisense RNA 1	ncRNA
ChIPseq_HumanGW15_fragmented_peak_636	chr10	31803832	31804293	#ERROR!	237	NA	Intergenic	Intergenic	104864	NM_001270699	94134	Hs.499264	NM_018287	ENSG00000165322	ARHGAP12	-	Rho GTPase activating protein 12	protein-coding
ChIPseq_HumanGW15_fragmented_peak_5855	chr6	164344898	164345747	#ERROR!	237	NA	Intergenic	MER103C|DNA|hAT-Charlie	476741	NR_131926	105378111		NR_131926		MEAT6	-	melanoma-associated transcript 6	ncRNA
ChIPseq_HumanGW15_fragmented_peak_11	chr1	5231554	5231798	#ERROR!	237	NA	Intergenic	Intergenic	577067	NM_018836	55966	Hs.12473	NM_018836	ENSG00000196581	AJAP1	MOT8|SHREW-1|SHREW1	adherens junctions associated protein 1	protein-coding
ChIPseq_HumanGW15_fragmented_peak_3718	chr20	33604640	33605095	#ERROR!	237	NA	intron (NM_005093, intron 2 of 11)	intron (NM_005093, intron 2 of 11)	42502	NM_005093	9139	Hs.153934	NM_005093	ENSG00000078699	CBFA2T2	EHT|MTGR1|ZMYND3|p85	CBFA2/RUNX1 partner transcriptional co-repressor 2	protein-coding
ChIPseq_HumanGW15_fragmented_peak_5781	chr6	137602616	137602885	#ERROR!	237	NA	Intergenic	Intergenic	-62896	NR_125867	102723649	Hs.129235	NR_125867		LOC102723649	-	uncharacterized LOC102723649	ncRNA
ChIPseq_HumanGW15_fragmented_peak_1595	chr12	113823168	113823442	#ERROR!	237	NA	exon (NM_001146699, exon 24 of 25)	exon (NM_001146699, exon 24 of 25)	-49622	NR_110025	100506465	Hs.211461	NR_110025	ENSG00000249550	LINC01234	LCAL84|onco-lncRNA-32	long intergenic non-protein coding RNA 1234	ncRNA
ChIPseq_HumanGW15_fragmented_peak_2857	chr18	47594332	47594632	#ERROR!	237	NA	TTS (NR_147192)	TTS (NR_147192)	213986	NR_039753	100616264		NR_039753	ENSG00000266582	MIR4527	-	microRNA 4527	ncRNA
ChIPseq_HumanGW15_fragmented_peak_3870	chr21	32794578	32795149	#ERROR!	237	NA	intron (NM_001162496, intron 1 of 1).2	intron (NM_001162496, intron 1 of 1).2	18840	NM_001162496	56245	Hs.517235	NM_019596	ENSG00000205929	C21orf62	B37|C21orf120|PRED81	chromosome 21 open reading frame 62	protein-coding
ChIPseq_HumanGW15_fragmented_peak_2638	chr17	33806618	33807039	#ERROR!	237	NA	intron (NM_001094, intron 1 of 9)	intron (NM_001094, intron 1 of 9)	-273068	NR_037584	100506677	Hs.652571	NR_037584	ENSG00000265544	AA06	AA02|AA04|AA05	uncharacterized LOC100506677	pseudo
ChIPseq_HumanGW15_fragmented_peak_1262	chr11	126146626	126146890	#ERROR!	237	NA	Intergenic	Intergenic	64892	NM_032795	84881	Hs.150458	NM_032795	ENSG00000165526	RPUSD4	-	RNA pseudouridine synthase D4	protein-coding
ChIPseq_HumanGW15_fragmented_peak_4218	chr3	89042512	89042783	#ERROR!	236	NA	Intergenic	LFSINE_Vert|SINE|tRNA	-64974	NM_005233	2042	Hs.123642	NM_005233	ENSG00000044524	EPHA3	EK4|ETK|ETK1|HEK|HEK4|TYRO4	EPH receptor A3	protein-coding
ChIPseq_HumanGW15_fragmented_peak_2298	chr15	69885626	69885989	#ERROR!	236	NA	Intergenic	Intergenic	50573	NR_026764	414926	Hs.569502	NR_026764	ENSG00000245750	LINC00593	C15orf50	long intergenic non-protein coding RNA 593	ncRNA
ChIPseq_HumanGW15_fragmented_peak_5477	chr6	14281847	14282329	#ERROR!	236	NA	non-coding (NR_108096, exon 3 of 3)	non-coding (NR_108096, exon 3 of 3)	3366	NR_108097	102216342	Hs.563409	NR_108096	ENSG00000226673	LINC01108	LncRNA-ES1	long intergenic non-protein coding RNA 1108	ncRNA
ChIPseq_HumanGW15_fragmented_peak_6712	chr9	14343390	14344499	#ERROR!	236	NA	intron (NM_001369458, intron 1 of 11)	intron (NM_001369458, intron 1 of 11)	-21557	NM_001369470	4781	Hs.644095	NM_005596	ENSG00000147862	NFIB	CTF|HMGIC/NFIB|MACID|NF-I/B|NF1-B|NFI-B|NFI-RED|NFIB2|NFIB3	nuclear factor I B	protein-coding
ChIPseq_HumanGW15_fragmented_peak_6086	chr7	82319743	82320091	#ERROR!	236	NA	intron (NM_000722, intron 3 of 38)	intron (NM_000722, intron 3 of 38)	123860	NM_000722	781	Hs.282151	NM_000722	ENSG00000153956	CACNA2D1	CACNA2|CACNL2A|CCHL2A|LINC01112|lncRNA-N3	calcium voltage-gated channel auxiliary subunit alpha2delta 1	protein-coding
ChIPseq_HumanGW15_fragmented_peak_632	chr10	31669325	31669823	#ERROR!	236	NA	Intergenic	L1MEg|LINE|L1	239352	NM_001270699	94134	Hs.499264	NM_018287	ENSG00000165322	ARHGAP12	-	Rho GTPase activating protein 12	protein-coding
ChIPseq_HumanGW15_fragmented_peak_3440	chr2	163465549	163465793	#ERROR!	236	NA	Intergenic	Intergenic	270337	NM_018086	55137	Hs.593650	NM_018086	ENSG00000182263	FIGN	-	fidgetin, microtubule severing factor	protein-coding
ChIPseq_HumanGW15_fragmented_peak_2723	chr17	72182169	72182643	#ERROR!	236	NA	Intergenic	Intergenic	61386	NM_000346	6662	Hs.647409	NM_000346	ENSG00000125398	SOX9	CMD1|CMPD1|SRA1|SRXX2|SRXY10	SRY-box transcription factor 9	protein-coding
ChIPseq_HumanGW15_fragmented_peak_546	chr1	245599036	245599492	#ERROR!	236	NA	intron (NM_018012, intron 5 of 14)	intron (NM_018012, intron 5 of 14)	-364747	NR_151721	111216275	Hs.663694	NR_151721	ENSG00000232192	KIF26B-AS1	-	KIF26B antisense RNA 1	ncRNA
ChIPseq_HumanGW15_fragmented_peak_6015	chr7	42152831	42153849	#ERROR!	236	NA	intron (NM_000168, intron 2 of 14)	intron (NM_000168, intron 2 of 14)	83869	NM_000168	2737	Hs.21509	NM_000168	ENSG00000106571	GLI3	ACLS|GCPS|GLI3-190|GLI3FL|PAP-A|PAPA|PAPA1|PAPB|PHS|PPDIV	GLI family zinc finger 3	protein-coding
ChIPseq_HumanGW15_fragmented_peak_3596	chr2	220455455	220455906	#ERROR!	235	NA	Intergenic	Intergenic	-549115	NR_036228	100422959		NR_036228	ENSG00000266518	MIR4268	-	microRNA 4268	ncRNA
ChIPseq_HumanGW15_fragmented_peak_4092	chr3	45667979	45668282	#ERROR!	235	NA	intron (NM_014240, intron 3 of 7)	intron (NM_014240, intron 3 of 7)	20752	NR_033947	644714	Hs.712889	NR_033947		LIMD1-AS1	-	LIMD1 antisense RNA 1	ncRNA
ChIPseq_HumanGW15_fragmented_peak_3682	chr20	16005411	16006248	#ERROR!	232	NA	intron (NM_001351663, intron 15 of 17)	intron (NM_001351663, intron 15 of 17)	-19947	NR_130924	613266	Hs.309149	NR_130924		LOC613266	-	uncharacterized LOC613266	ncRNA
ChIPseq_HumanGW15_fragmented_peak_3576	chr2	212242836	212243132	#ERROR!	232	NA	intron (NM_001042599, intron 1 of 26)	intron (NM_001042599, intron 1 of 26)	183376	NR_031643	100313771		NR_031643	ENSG00000221782	MIR548F2	MIR548F-2|MIRN548F2|hsa-mir-548f-2	microRNA 548f-2	ncRNA
ChIPseq_HumanGW15_fragmented_peak_4667	chr4	79211529	79211766	#ERROR!	232	NA	intron (NR_038342, intron 4 of 5)	intron (NR_038342, intron 4 of 5)	114414	NM_032693	84779	Hs.676048	NM_032693	ENSG00000156269	NAA11	ARD1B|ARD2|hARD2	N(alpha)-acetyltransferase 11, NatA catalytic subunit	protein-coding
ChIPseq_HumanGW15_fragmented_peak_1091	chr11	73018939	73019345	#ERROR!	232	NA	intron (NM_014824, intron 3 of 19)	intron (NM_014824, intron 3 of 19)	123176	NM_014824	9873	Hs.744959	NM_014824	ENSG00000137478	FCHSD2	NWK|NWK1|SH3MD3	FCH and double SH3 domains 2	protein-coding
ChIPseq_HumanGW15_fragmented_peak_4098	chr3	55860059	55860738	#ERROR!	232	NA	intron (NR_132749, intron 13 of 17)	intron (NR_132749, intron 13 of 17)	-7804	NR_037502	100500875		NR_037502	ENSG00000264013	MIR3938	-	microRNA 3938	ncRNA
ChIPseq_HumanGW15_fragmented_peak_3081	chr2	21589937	21590206	#ERROR!	232	NA	Intergenic	Intergenic	120581	NR_038837	645949	Hs.456782	NR_038837	ENSG00000229621	LINC01822	-	long intergenic non-protein coding RNA 1822	ncRNA
ChIPseq_HumanGW15_fragmented_peak_260	chr1	96105007	96105279	#ERROR!	232	NA	Intergenic	Intergenic	113075	NR_125991	102723661	Hs.143911	NR_125991	ENSG00000237435	LINC02790	-	long intergenic non-protein coding RNA 2790	ncRNA
ChIPseq_HumanGW15_fragmented_peak_1573	chr12	106672302	106672631	#ERROR!	230	NA	intron (NM_001206691, intron 4 of 17)	intron (NM_001206691, intron 4 of 17)	12234	NR_038912	100505978	Hs.662583	NR_038912	ENSG00000257711	LOC100505978	-	uncharacterized LOC100505978	ncRNA
ChIPseq_HumanGW15_fragmented_peak_1199	chr11	113172992	113173544	#ERROR!	230	NA	intron (NM_181351, intron 1 of 18)	intron (NM_181351, intron 1 of 18)	100633	NR_034101	100288346	Hs.661826	NR_034101	ENSG00000227487	NCAM1-AS1	-	NCAM1 antisense RNA1	ncRNA
ChIPseq_HumanGW15_fragmented_peak_4915	chr5	9196613	9196980	#ERROR!	229	NA	intron (NM_003966, intron 10 of 22)	intron (NM_003966, intron 10 of 22)	-142901	NR_039779	100616326		NR_039779	ENSG00000266415	MIR4636	mir-4636	microRNA 4636	ncRNA
ChIPseq_HumanGW15_fragmented_peak_1349	chr12	22767028	22767383	#ERROR!	229	NA	Intergenic	Intergenic	142034	NM_001039481	55500	Hs.29464	NM_018638	ENSG00000139163	ETNK1	EKI|EKI 1|EKI1|Nbla10396	ethanolamine kinase 1	protein-coding
ChIPseq_HumanGW15_fragmented_peak_2055	chr14	68088662	68089545	#ERROR!	228	NA	intron (NM_133509, intron 7 of 10)	intron (NM_133509, intron 7 of 10)	265511	NM_001321815	5890	Hs.172587	NM_002877	ENSG00000182185	RAD51B	R51H2|RAD51L1|REC2	RAD51 paralog B	protein-coding
ChIPseq_HumanGW15_fragmented_peak_3335	chr2	129729144	129729394	#ERROR!	228	NA	Intergenic	Intergenic	148222	NR_149127	105373615		NR_149127		LINC02572	-	long intergenic non-protein coding RNA 2572	ncRNA
ChIPseq_HumanGW15_fragmented_peak_2169	chr15	25717574	25718205	#ERROR!	228	NA	intron (NM_024490, intron 8 of 20)	intron (NM_024490, intron 8 of 20)	130936	NR_039865	100616474		NR_039865	ENSG00000266517	MIR4715	-	microRNA 4715	ncRNA
ChIPseq_HumanGW15_fragmented_peak_2698	chr17	65106506	65106960	#ERROR!	228	NA	intron (NR_110801, intron 2 of 2)	intron (NR_110801, intron 2 of 2)	5921	NR_110801	100507002	Hs.729924	NR_110801		LOC100507002	-	uncharacterized LOC100507002	ncRNA
ChIPseq_HumanGW15_fragmented_peak_5988	chr7	36025204	36025481	#ERROR!	228	NA	Intergenic	Intergenic	-69968	NR_108089	101928618	Hs.561704	NR_108089	ENSG00000261184	LOC101928618	-	uncharacterized LOC101928618	ncRNA
ChIPseq_HumanGW15_fragmented_peak_6927	chr9	116905108	116905586	#ERROR!	228	NA	intron (NM_014010, intron 9 of 21)	intron (NM_014010, intron 9 of 21)	218042	NM_001099679	22954	Hs.591910	NM_012210	ENSG00000119401	TRIM32	BBS11|HT2A|LGMD2H|LGMDR8|TATIP	tripartite motif containing 32	protein-coding
ChIPseq_HumanGW15_fragmented_peak_6647	chr8	140704449	140704729	#ERROR!	228	NA	intron (NR_148037, intron 26 of 34)	intron (NR_148037, intron 26 of 34)	13980	NM_001352751	5747	Hs.395482	NM_005607	ENSG00000169398	PTK2	FADK|FAK|FAK1|FRNK|PPP1R71|p125FAK|pp125FAK	protein tyrosine kinase 2	protein-coding
ChIPseq_HumanGW15_fragmented_peak_2477	chr16	51939392	51939686	#ERROR!	228	NA	Intergenic	Intergenic	134396	NM_001242473	388276	Hs.534669	NM_001242473		C16orf97	-	chromosome 16 open reading frame 97	protein-coding
ChIPseq_HumanGW15_fragmented_peak_3180	chr2	63399262	63399504	#ERROR!	228	NA	intron (NR_148704, intron 11 of 18)	intron (NR_148704, intron 11 of 18)	38624	NM_001042692	51057	Hs.414952	NM_015910	ENSG00000143951	WDPCP	BBS15|C2orf86|CHDTHP|CPLANE5|FRITZ|FRTZ	WD repeat containing planar cell polarity effector	protein-coding
ChIPseq_HumanGW15_fragmented_peak_1860	chr13	105282340	105282848	#ERROR!	228	NA	Intergenic	Intergenic	-183273	NM_001161814	267012	Hs.381382	NM_172370	ENSG00000182346	DAOA	LG72|SG72	D-amino acid oxidase activator	protein-coding
ChIPseq_HumanGW15_fragmented_peak_1347	chr12	22416807	22417171	#ERROR!	228	NA	Intergenic	Intergenic	-82275	NM_003034	6489	Hs.408614	NM_003034	ENSG00000111728	ST8SIA1	GD3S|SIAT8|SIAT8-A|SIAT8A|ST8SiaI	ST8 alpha-N-acetyl-neuraminide alpha-2,8-sialyltransferase 1	protein-coding
ChIPseq_HumanGW15_fragmented_peak_4029	chr3	24426962	24427247	#ERROR!	228	NA	intron (NM_001354709, intron 1 of 10)	intron (NM_001354709, intron 1 of 10)	-66983	NR_046244	644990	Hs.631912	NR_046244		THRB-AS1	-	THRB antisense RNA 1	ncRNA
ChIPseq_HumanGW15_fragmented_peak_6698	chr9	13587584	13587810	#ERROR!	227	NA	Intergenic	Intergenic	-156368	NR_033863	401492	Hs.632651	NR_033863	ENSG00000270547	LINC01235	-	long intergenic non-protein coding RNA 1235	ncRNA
ChIPseq_HumanGW15_fragmented_peak_701	chr10	63713066	63713649	#ERROR!	227	NA	Intergenic	Intergenic	-191467	NM_001322258	221037	Hs.413416	NM_004241	ENSG00000171988	JMJD1C	KDM3C|TRIP-8|TRIP8	jumonji domain containing 1C	protein-coding
ChIPseq_HumanGW15_fragmented_peak_2896	chr18	58512013	58512536	#ERROR!	225	NA	intron (NM_052947, intron 10 of 12)	intron (NM_052947, intron 10 of 12)	-61122	NR_039899	100616357		NR_039899	ENSG00000207778	MIR3591	-	microRNA 3591	ncRNA
ChIPseq_HumanGW15_fragmented_peak_7044	chrX	39518961	39519348	#ERROR!	225	NA	Intergenic	Intergenic	-127380	NR_110385	101927449	Hs.553988	NR_110385	ENSG00000236747	LINC01282	-	long intergenic non-protein coding RNA 1282	ncRNA
ChIPseq_HumanGW15_fragmented_peak_5497	chr6	19035349	19036093	#ERROR!	225	NA	Intergenic	Intergenic	144759	NR_110860	101928519	Hs.551771	NR_110860		LOC101928519	-	uncharacterized LOC101928519	ncRNA
ChIPseq_HumanGW15_fragmented_peak_6049	chr7	68684375	68685318	#ERROR!	225	NA	Intergenic	Intergenic	664593	NR_120514	102723427	Hs.583491	NR_120514	ENSG00000225209	LOC102723427	-	uncharacterized LOC102723427	ncRNA
ChIPseq_HumanGW15_fragmented_peak_317	chr1	156400729	156400989	#ERROR!	225	NA	Intergenic	Intergenic	19570	NR_029691	407046		NR_029691	ENSG00000207933	MIR9-1	MIRN9-1|hsa-mir-9-1|miRNA9-1|mir-9-1	microRNA 9-1	ncRNA
ChIPseq_HumanGW15_fragmented_peak_2523	chr16	72425554	72426210	#ERROR!	225	NA	intron (NR_159372, intron 7 of 7)	intron (NR_159372, intron 7 of 7)	239088	NR_159372	101927957	Hs.637253	NR_126330	ENSG00000261008	LINC01572	-	long intergenic non-protein coding RNA 1572	ncRNA
ChIPseq_HumanGW15_fragmented_peak_4250	chr3	107382586	107383195	#ERROR!	225	NA	promoter-TSS (NR_126332)	promoter-TSS (NR_126332)	-731	NR_126332	101929579	Hs.552750	NR_126332		LOC101929579	-	uncharacterized LOC101929579	ncRNA
ChIPseq_HumanGW15_fragmented_peak_4140	chr3	65597142	65597564	#ERROR!	225	NA	intron (NM_001365904, intron 2 of 24)	intron (NM_001365904, intron 2 of 24)	-296463	NR_046575	100873983	Hs.663889	NR_046575	ENSG00000240175	MAGI1-AS1	-	MAGI1 antisense RNA 1	ncRNA
ChIPseq_HumanGW15_fragmented_peak_3562	chr2	208039830	208040103	#ERROR!	225	NA	Intergenic	Intergenic	-14439	NM_001080475	389072	Hs.159188	NM_001080475	ENSG00000178385	PLEKHM3	DAPR|PLEKHM1L	pleckstrin homology domain containing M3	protein-coding
ChIPseq_HumanGW15_fragmented_peak_2930	chr18	74468433	74468928	#ERROR!	224	NA	Intergenic	Intergenic	-11412	NM_001044369	125704	Hs.371690	NM_001044369	ENSG00000187773	DIPK1C	C18orf51|FAM69C	divergent protein kinase domain 1C	protein-coding
ChIPseq_HumanGW15_fragmented_peak_6825	chr9	81455696	81456057	#ERROR!	224	NA	Intergenic	Intergenic	233659	NM_001303104	7088	Hs.197320	NM_005077	ENSG00000196781	TLE1	ESG|ESG1|GRG1	TLE family member 1, transcriptional corepressor	protein-coding
ChIPseq_HumanGW15_fragmented_peak_87	chr1	38418203	38418832	#ERROR!	224	NA	Intergenic	Intergenic	-56679	NR_146761	105378656	Hs.128924	NR_146761	ENSG00000238063	LINC01685	-	long intergenic non-protein coding RNA 1685	ncRNA
ChIPseq_HumanGW15_fragmented_peak_6917	chr9	115039633	115040192	#ERROR!	223	NA	intron (NM_002160, intron 19 of 27)	intron (NM_002160, intron 19 of 27)	78245	NM_002160	3371	Hs.143250	NM_002160	ENSG00000041982	TNC	150-225|DFNA56|GMEM|GP|HXB|JI|TN|TN-C	tenascin C	protein-coding
ChIPseq_HumanGW15_fragmented_peak_2812	chr18	28086396	28086912	#ERROR!	223	NA	intron (NM_001792, intron 2 of 15)	intron (NM_001792, intron 2 of 15)	-50013	NM_001308176	1000	Hs.464829	NM_001792	ENSG00000170558	CDH2	CD325|CDHN|CDw325|NCAD	cadherin 2	protein-coding
ChIPseq_HumanGW15_fragmented_peak_3443	chr2	163469616	163469954	#ERROR!	223	NA	Intergenic	Intergenic	266223	NM_018086	55137	Hs.593650	NM_018086	ENSG00000182263	FIGN	-	fidgetin, microtubule severing factor	protein-coding
ChIPseq_HumanGW15_fragmented_peak_759	chr10	84244700	84245041	#ERROR!	223	NA	promoter-TSS (NM_002921)	promoter-TSS (NM_002921)	-183	NM_001012722	5995	Hs.1544	NM_002921	ENSG00000148604	RGR	RP44	retinal G protein coupled receptor	protein-coding
ChIPseq_HumanGW15_fragmented_peak_5499	chr6	19691489	19692244	#ERROR!	223	NA	Intergenic	CpG	112893	NR_134649	100506885	Hs.346489	NR_134649	ENSG00000228412	LOC100506885	-	uncharacterized LOC100506885	ncRNA
ChIPseq_HumanGW15_fragmented_peak_2218	chr15	38668429	38669324	#ERROR!	223	NA	Intergenic	Intergenic	-27722	NR_160786
ChIPseq_HumanGW15_fragmented_peak_4068	chr3	34387650	34388204	#ERROR!	223	NA	Intergenic	Intergenic	589297	NM_013374	10015	Hs.475896	NM_013374	ENSG00000170248	PDCD6IP	AIP1|ALIX|DRIP4|HP95	programmed cell death 6 interacting protein	protein-coding
ChIPseq_HumanGW15_fragmented_peak_4262	chr3	113194870	113195465	#ERROR!	223	NA	Intergenic	Intergenic	-16390	NM_001301867	91653	Hs.591318	NM_033254	ENSG00000144857	BOC	CDON2	BOC cell adhesion associated, oncogene regulated	protein-coding
ChIPseq_HumanGW15_fragmented_peak_2031	chr14	59584747	59585288	#ERROR!	223	NA	Intergenic	L2|LINE|L2	-8205	NM_001164399	729665		NM_001164399	ENSG00000151838	CCDC175	C14orf38|c14_5395	coiled-coil domain containing 175	protein-coding
ChIPseq_HumanGW15_fragmented_peak_5797	chr6	143972976	143973400	#ERROR!	223	NA	intron (NM_001289044, intron 1 of 5)	intron (NM_001289044, intron 1 of 5)	-7710	NM_001317158	5325	Hs.743225	NM_002656	ENSG00000118495	PLAGL1	LOT1|ZAC|ZAC1	PLAG1 like zinc finger 1	protein-coding
ChIPseq_HumanGW15_fragmented_peak_101	chr1	41462168	41462528	#ERROR!	222	NA	Intergenic	Intergenic	22335	NM_001302269	1907	Hs.1407	NM_001956	ENSG00000127129	EDN2	ET-2|ET2|PPET2	endothelin 2	protein-coding
ChIPseq_HumanGW15_fragmented_peak_4209	chr3	86634363	86634837	#ERROR!	222	NA	Intergenic	MER113|DNA|hAT-Charlie	152657	NR_135563	101927494	Hs.385622	NR_135563	ENSG00000241328	LINC02070	-	long intergenic non-protein coding RNA 2070	ncRNA
ChIPseq_HumanGW15_fragmented_peak_214	chr1	80305555	80305972	#ERROR!	221	NA	Intergenic	Intergenic	-229992	NR_125941	101927412	Hs.171273	NR_125940	ENSG00000234184	LINC01781	-	long intergenic non-protein coding RNA 1781	ncRNA
ChIPseq_HumanGW15_fragmented_peak_2168	chr15	25684947	25685422	#ERROR!	221	NA	intron (NM_024490, intron 16 of 20)	intron (NM_024490, intron 16 of 20)	163641	NR_039865	100616474		NR_039865	ENSG00000266517	MIR4715	-	microRNA 4715	ncRNA
ChIPseq_HumanGW15_fragmented_peak_5660	chr6	98547636	98547882	#ERROR!	221	NA	Intergenic	Intergenic	283941	NR_148381	105447646	Hs.211213	NR_148381		PNKY	-	long intergenic non-protein coding RNA PNKY	ncRNA
ChIPseq_HumanGW15_fragmented_peak_2592	chr17	6084253	6085019	#ERROR!	220	NA	intron (NM_015253, intron 2 of 8)	intron (NM_015253, intron 2 of 8)	14022	NM_015253	23302	Hs.370166	NM_015253	ENSG00000179314	WSCD1	-	WSC domain containing 1	protein-coding
ChIPseq_HumanGW15_fragmented_peak_98	chr1	41399209	41399478	#ERROR!	220	NA	Intergenic	Intergenic	-23674	NR_135817	101929901		NR_135817	ENSG00000229901	LOC101929901	-	uncharacterized LOC101929901	ncRNA
ChIPseq_HumanGW15_fragmented_peak_2415	chr16	9308927	9309296	#ERROR!	219	NA	Intergenic	Intergenic	-46477	NR_135195	101927009	Hs.537273	NR_135195	ENSG00000261617	LINC02177	-	long intergenic non-protein coding RNA 2177	ncRNA
ChIPseq_HumanGW15_fragmented_peak_4984	chr5	38725359	38725641	#ERROR!	219	NA	intron (NR_109951, intron 3 of 3)	intron (NR_109951, intron 3 of 3)	-5227	NR_104631	101926904	Hs.634191	NR_104631	ENSG00000249740	LINC01265	-	long intergenic non-protein coding RNA 1265	ncRNA
ChIPseq_HumanGW15_fragmented_peak_6168	chr7	118572916	118573378	#ERROR!	218	NA	Intergenic	Intergenic	348443	NM_019644	56311	Hs.729340	NM_019644	ENSG00000106013	ANKRD7	TSA806	ankyrin repeat domain 7	protein-coding
ChIPseq_HumanGW15_fragmented_peak_342	chr1	164754204	164754526	#ERROR!	218	NA	intron (NM_001204963, intron 2 of 8)	intron (NM_001204963, intron 2 of 8)	20276	NR_038072	100505795	Hs.661039	NR_038072	ENSG00000233693	LOC100505795	-	uncharacterized LOC100505795	ncRNA
ChIPseq_HumanGW15_fragmented_peak_4229	chr3	94349693	94350120	#ERROR!	217	NA	Intergenic	Intergenic	286845	NM_022072	63899	Hs.436594	NM_022072	ENSG00000178694	NSUN3	MST077|MSTP077	NOP2/Sun RNA methyltransferase 3	protein-coding
ChIPseq_HumanGW15_fragmented_peak_1528	chr12	96234045	96234387	#ERROR!	217	NA	intron (NM_005230, intron 2 of 4)	intron (NM_005230, intron 2 of 4)	-21282	NM_001303511	2004	Hs.46523	NM_005230	ENSG00000111145	ELK3	ERP|NET|SAP-2|SAP2	ETS transcription factor ELK3	protein-coding
ChIPseq_HumanGW15_fragmented_peak_1673	chr13	27744637	27745158	#ERROR!	217	NA	Intergenic	Intergenic	-47586	NM_145657	219409	Hs.351785	NM_145657	ENSG00000169840	GSX1	GSH1|Gsh-1	GS homeobox 1	protein-coding
ChIPseq_HumanGW15_fragmented_peak_1263	chr11	126544108	126544978	#ERROR!	217	NA	intron (NM_001301097, intron 2 of 15)	intron (NM_001301097, intron 2 of 15)	-108235	NR_120532	101929427	Hs.600341	NR_120532	ENSG00000254607	LOC101929427	-	uncharacterized LOC101929427	ncRNA
ChIPseq_HumanGW15_fragmented_peak_4051	chr3	28087418	28088366	#ERROR!	217	NA	Intergenic	Intergenic	-153727	NM_001331186	152100	Hs.444724	NM_182523	ENSG00000187118	CMC1	C3orf68	C-X9-C motif containing 1	protein-coding
ChIPseq_HumanGW15_fragmented_peak_1740	chr13	52849366	52850025	#ERROR!	216	NA	Intergenic	Intergenic	-1055	NM_002590	5100	Hs.19492	NM_002590	ENSG00000136099	PCDH8	ARCADLIN|PAPC	protocadherin 8	protein-coding
ChIPseq_HumanGW15_fragmented_peak_5953	chr7	29091004	29091854	#ERROR!	216	NA	intron (NM_001371256, intron 10 of 16)	intron (NM_001371256, intron 10 of 16)	-33604	NR_120523	101928168	Hs.666750	NR_120523	ENSG00000285412	LOC101928168	-	uncharacterized LOC101928168	ncRNA
ChIPseq_HumanGW15_fragmented_peak_1260	chr11	126082215	126083028	#ERROR!	216	NA	Intergenic	Intergenic	-19329	NM_001243597	50937	Hs.38034	NM_016952	ENSG00000064309	CDON	CDO|CDON1|HPE11|ORCAM	cell adhesion associated, oncogene regulated	protein-coding
ChIPseq_HumanGW15_fragmented_peak_2374	chr15	92830402	92830648	#ERROR!	216	NA	Intergenic	Intergenic	35041	NR_033769	728619	Hs.684129	NR_033769		ASB9P1	-	ankyrin repeat and SOCS box containing 9 pseudogene 1	pseudo
ChIPseq_HumanGW15_fragmented_peak_4630	chr4	62849711	62849994	#ERROR!	216	NA	Intergenic	Intergenic	-688087	NR_110595	101927186	Hs.723269	NR_110595		ADGRL3-AS1	LPHN3-AS1	adhesion G protein-coupled receptor L3 antisense RNA 1	ncRNA
ChIPseq_HumanGW15_fragmented_peak_5963	chr7	30556831	30557165	#ERROR!	216	NA	intron (NR_038889, intron 5 of 6)	L2b|LINE|L2	20781	NR_038889	401320	Hs.561708	NR_038889		GARS-DT	-	GARS divergent transcript	ncRNA
ChIPseq_HumanGW15_fragmented_peak_1338	chr12	20212792	20213132	#ERROR!	216	NA	Intergenic	Intergenic	-85061	NR_146523	105369684		NR_146523		LINC02468	-	long intergenic non-protein coding RNA 2468	ncRNA
ChIPseq_HumanGW15_fragmented_peak_6595	chr8	125225252	125225543	#ERROR!	216	NA	intron (NM_001349486, intron 5 of 7)	intron (NM_001349486, intron 5 of 7)	133537	NM_173685	286053	Hs.388297	NM_173685	ENSG00000156831	NSMCE2	C8orf36|MMS21|NSE2|ZMIZ7	NSE2 (MMS21) homolog, SMC5-SMC6 complex SUMO ligase	protein-coding
ChIPseq_HumanGW15_fragmented_peak_2446	chr16	24686080	24686495	#ERROR!	215	NA	intron (NM_001351850, intron 2 of 23)	intron (NM_001351850, intron 2 of 23)	-15225	NR_122072	400511	Hs.592028	NR_122072	ENSG00000224310	LINC01567	LOCCS	long intergenic non-protein coding RNA 1567	ncRNA
ChIPseq_HumanGW15_fragmented_peak_4085	chr3	44065308	44065978	#ERROR!	215	NA	Intergenic	Intergenic	-48569	NR_029700	406929		NR_029700	ENSG00000207954	MIR138-1	MIRN138-1|mir-138-1	microRNA 138-1	ncRNA
ChIPseq_HumanGW15_fragmented_peak_4260	chr3	113166754	113168896	#ERROR!	215	NA	promoter-TSS (NR_110823)	promoter-TSS (NR_110823)	-94	NR_110823	101929717	Hs.638426	NR_110823	ENSG00000243795	LINC02044	-	long intergenic non-protein coding RNA 2044	ncRNA
ChIPseq_HumanGW15_fragmented_peak_1026	chr11	35463180	35463647	#ERROR!	215	NA	intron (NM_015430, intron 6 of 11)	intron (NM_015430, intron 6 of 11)	-43355	NM_001195728	6506	Hs.502338	NM_004171	ENSG00000110436	SLC1A2	EAAT2|EIEE41|GLT-1|HBGT	solute carrier family 1 member 2	protein-coding
ChIPseq_HumanGW15_fragmented_peak_1010	chr11	32255927	32256452	#ERROR!	215	NA	Intergenic	Intergenic	-112277	NR_132770	106635521		NR_132770		SNORA88	-	small nucleolar RNA, H/ACA box 88	snoRNA
ChIPseq_HumanGW15_fragmented_peak_3027	chr2	6325653	6326024	#ERROR!	215	NA	Intergenic	Intergenic	49584	NR_110251	101929390	Hs.434407	NR_110251	ENSG00000227007	LINC01247	-	long intergenic non-protein coding RNA 1247	ncRNA
ChIPseq_HumanGW15_fragmented_peak_1127	chr11	91869431	91869971	#ERROR!	214	NA	Intergenic	Intergenic	-355333	NM_001367949	120114	Hs.98523	NM_001008781	ENSG00000165323	FAT3	CDHF15|CDHR10|hFat3	FAT atypical cadherin 3	protein-coding
ChIPseq_HumanGW15_fragmented_peak_4040	chr3	26920656	26921379	#ERROR!	214	NA	Intergenic	Intergenic	226460	NM_001317811	116135	Hs.517868	NM_052953	ENSG00000179796	LRRC3B	LRP15	leucine rich repeat containing 3B	protein-coding
ChIPseq_HumanGW15_fragmented_peak_2818	chr18	30945746	30946204	#ERROR!	214	NA	Intergenic	MER89|LTR|ERV1	96767	NM_001941	1825	Hs.41690	NM_001941	ENSG00000134762	DSC3	CDHF3|DSC|DSC1|DSC2|DSC4|HT-CP	desmocollin 3	protein-coding
ChIPseq_HumanGW15_fragmented_peak_7059	chrX	53290415	53291049	#ERROR!	214	NA	intron (NM_001111125, intron 2 of 14)	intron (NM_001111125, intron 2 of 14)	-9148	NM_015075	23096	Hs.496138	NM_015075	ENSG00000124313	IQSEC2	BRAG1|IQ-ArfGEF|MRX1|MRX18|MRX78	IQ motif and Sec7 domain 2	protein-coding
ChIPseq_HumanGW15_fragmented_peak_5005	chr5	58924086	58924740	#ERROR!	214	NA	Intergenic	Intergenic	75485	NM_001197223	5144	Hs.117545	NM_006203	ENSG00000113448	PDE4D	ACRDYS2|DPDE3|HSPDE4D|PDE43|PDE4DN2|STRK1	phosphodiesterase 4D	protein-coding
ChIPseq_HumanGW15_fragmented_peak_6212	chr7	131493661	131493915	#ERROR!	214	NA	3' UTR (NM_013255, exon 18 of 18)	3' UTR (NM_013255, exon 18 of 18)	62840	NM_005397	5420	Hs.744213	NM_005397	ENSG00000128567	PODXL	Gp200|PC|PCLP|PCLP-1	podocalyxin like	protein-coding
ChIPseq_HumanGW15_fragmented_peak_4282	chr3	116405274	116405500	#ERROR!	214	NA	intron (NM_001318915, intron 1 of 8)	intron (NM_001318915, intron 1 of 8)	40100	NM_001318915	4045	Hs.26409	NM_002338	ENSG00000185565	LSAMP	IGLON3|LAMP	limbic system associated membrane protein	protein-coding
ChIPseq_HumanGW15_fragmented_peak_4405	chr3	171234717	171234946	#ERROR!	214	NA	intron (NM_001161563, intron 2 of 31)	intron (NM_001161563, intron 2 of 31)	-128072	NR_030295	693154		NR_030295	ENSG00000207963	MIR569	MIRN569|hsa-mir-569	microRNA 569	ncRNA
ChIPseq_HumanGW15_fragmented_peak_689	chr10	59133973	59134544	#ERROR!	214	NA	Intergenic	Intergenic	42206	NR_131782	105682749	Hs.592518	NR_131782		CCEPR	CCHE1|lncRNA-CCHE1	cervical carcinoma expressed PCNA regulatory lncRNA	ncRNA
ChIPseq_HumanGW15_fragmented_peak_3857	chr21	24938727	24939736	#ERROR!	213	NA	intron (NR_046198, intron 2 of 3)	intron (NR_046198, intron 2 of 3)	98681	NR_046198	339622	Hs.616316	NR_046198	ENSG00000226983	LINC01692	-	long intergenic non-protein coding RNA 1692	ncRNA
ChIPseq_HumanGW15_fragmented_peak_4106	chr3	58581189	58581991	#ERROR!	213	NA	intron (NM_001282714, intron 2 of 4)	intron (NM_001282714, intron 2 of 4)	-4199	NM_007177	11170	Hs.506357	NM_007177	ENSG00000168309	FAM107A	DRR1|TU3A	family with sequence similarity 107 member A	protein-coding
ChIPseq_HumanGW15_fragmented_peak_1016	chr11	33891450	33891827	#ERROR!	213	NA	intron (NM_005574, intron 1 of 5)	intron (NM_005574, intron 1 of 5)	438	NM_005574	4005	Hs.34560	NM_005574	ENSG00000135363	LMO2	LMO-2|RBTN2|RBTNL1|RHOM2|TTG2	LIM domain only 2	protein-coding
ChIPseq_HumanGW15_fragmented_peak_4444	chr3	181721512	181721911	#ERROR!	213	NA	intron (NR_075091, intron 7 of 7)	intron (NR_075091, intron 7 of 7)	9786	NM_003106	6657	Hs.518438	NM_003106	ENSG00000181449	SOX2	ANOP3|MCOPS3	SRY-box transcription factor 2	protein-coding
ChIPseq_HumanGW15_fragmented_peak_6431	chr8	59029296	59030190	#ERROR!	213	NA	intron (NM_014729, intron 1 of 8)	intron (NM_014729, intron 1 of 8)	89404	NM_014729	9760	Hs.491805	NM_014729	ENSG00000198846	TOX	TOX1	thymocyte selection associated high mobility group box	protein-coding
ChIPseq_HumanGW15_fragmented_peak_6334	chr8	25990489	25991104	#ERROR!	213	NA	intron (NM_022659, intron 6 of 15)	intron (NM_022659, intron 6 of 15)	54617	NM_022659	64641	Hs.491292	NM_022659	ENSG00000221818	EBF2	COE2|EBF-2|O/E-3|OE-3	EBF transcription factor 2	protein-coding
ChIPseq_HumanGW15_fragmented_peak_898	chr10	128709352	128709623	#ERROR!	213	NA	Intergenic	Intergenic	-203346	NR_148990	728327	Hs.454452	NR_148990	ENSG00000224190	LINC02667	-	long intergenic non-protein coding RNA 2667	ncRNA
ChIPseq_HumanGW15_fragmented_peak_1905	chr14	24789299	24789922	#ERROR!	213	NA	Intergenic	Intergenic	-155420	NM_001346011	3002	Hs.1051	NM_004131	ENSG00000100453	GZMB	C11|CCPI|CGL-1|CGL1|CSP-B|CSPB|CTLA1|CTSGL1|HLP|SECT	granzyme B	protein-coding
ChIPseq_HumanGW15_fragmented_peak_1625	chr12	124655496	124655906	#ERROR!	213	NA	Intergenic	Intergenic	-88089	NM_001206654	9612	Hs.137510	NM_006312	ENSG00000196498	NCOR2	CTG26|N-CoR2|SMAP270|SMRT|SMRTE|SMRTE-tau|TNRC14|TRAC|TRAC-1|TRAC1	nuclear receptor corepressor 2	protein-coding
ChIPseq_HumanGW15_fragmented_peak_634	chr10	31750036	31750652	#ERROR!	213	NA	Intergenic	Intergenic	158582	NM_001270699	94134	Hs.499264	NM_018287	ENSG00000165322	ARHGAP12	-	Rho GTPase activating protein 12	protein-coding
ChIPseq_HumanGW15_fragmented_peak_1419	chr12	50621401	50622191	#ERROR!	213	NA	intron (NM_173602, intron 1 of 37)	intron (NM_173602, intron 1 of 37)	116811	NM_173602	57609	Hs.505516	NM_020849	ENSG00000066084	DIP2B	-	disco interacting protein 2 homolog B	protein-coding
ChIPseq_HumanGW15_fragmented_peak_4464	chr3	185371607	185372100	#ERROR!	213	NA	intron (NM_004721, intron 1 of 13)	intron (NM_004721, intron 1 of 13)	8717	NM_004721	9175	Hs.591306	NM_004721	ENSG00000073803	MAP3K13	LZK|MEKK13|MLK	mitogen-activated protein kinase kinase kinase 13	protein-coding
ChIPseq_HumanGW15_fragmented_peak_3028	chr2	6443144	6443362	#ERROR!	212	NA	Intergenic	Intergenic	-67831	NR_110251	101929390	Hs.434407	NR_110251	ENSG00000227007	LINC01247	-	long intergenic non-protein coding RNA 1247	ncRNA
ChIPseq_HumanGW15_fragmented_peak_4705	chr4	95190798	95191353	#ERROR!	211	NA	intron (NM_003728, intron 12 of 15)	intron (NM_003728, intron 12 of 15)	99584	NM_001256794	658	Hs.598475	NM_001203	ENSG00000138696	BMPR1B	ALK-6|ALK6|AMDD|BDA1D|BDA2|CDw293	bone morphogenetic protein receptor type 1B	protein-coding
ChIPseq_HumanGW15_fragmented_peak_5433	chr5	180007649	180007896	#ERROR!	210	NA	intron (NM_001280801, intron 3 of 7)	intron (NM_001280801, intron 3 of 7)	7625	NR_029885	442908		NR_029885	ENSG00000198995	MIR340	MIRN340|hsa-mir-340|mir-340	microRNA 340	ncRNA
ChIPseq_HumanGW15_fragmented_peak_5193	chr5	107570151	107570583	#ERROR!	210	NA	intron (NM_001962, intron 1 of 4)	intron (NM_001962, intron 1 of 4)	100570	NM_001962	1946	Hs.288741	NM_001962	ENSG00000184349	EFNA5	AF1|EFL5|EPLG7|GLC1M|LERK7|RAGS	ephrin A5	protein-coding
ChIPseq_HumanGW15_fragmented_peak_2615	chr17	20189186	20189650	#ERROR!	210	NA	intron (NM_001033554, intron 1 of 5)	intron (NM_001033554, intron 1 of 5)	33346	NM_001033555	92521	Hs.431045	NM_152904	ENSG00000128487	SPECC1	CYTSB|HCMOGT-1|HCMOGT1|NSP	sperm antigen with calponin homology and coiled-coil domains 1	protein-coding
ChIPseq_HumanGW15_fragmented_peak_1588	chr12	111248401	111248794	#ERROR!	210	NA	intron (NM_015267, intron 3 of 21)	intron (NM_015267, intron 3 of 21)	-55545	NR_106818	102465455		NR_106818	ENSG00000273700	MIR6760	hsa-mir-6760	microRNA 6760	ncRNA
ChIPseq_HumanGW15_fragmented_peak_4156	chr3	69997773	69997984	#ERROR!	210	NA	Intergenic	Intergenic	-1866	NR_110000	101927152	Hs.382046	NR_110000	ENSG00000240405	SAMMSON	LINC01212	survival associated mitochondrial melanoma specific oncogenic non-coding RNA	ncRNA
ChIPseq_HumanGW15_fragmented_peak_5083	chr5	83688695	83689049	#ERROR!	210	NA	intron (NM_001884, intron 1 of 4)	intron (NM_001884, intron 1 of 4)	31983	NM_001884	1404	Hs.2799	NM_001884	ENSG00000145681	HAPLN1	CRT1|CRTL1	hyaluronan and proteoglycan link protein 1	protein-coding
ChIPseq_HumanGW15_fragmented_peak_2119	chr14	85762550	85762773	#ERROR!	210	NA	Intergenic	Intergenic	-172017	NR_110155	101928767	Hs.536380	NR_110155		LINC02328	-	long intergenic non-protein coding RNA 2328	ncRNA
ChIPseq_HumanGW15_fragmented_peak_3228	chr2	88398186	88398534	#ERROR!	210	NA	Intergenic	Intergenic	54333	NM_001135649	344167	Hs.131262	NM_001135649	ENSG00000214336	FOXI3	-	forkhead box I3	protein-coding
ChIPseq_HumanGW15_fragmented_peak_2496	chr16	56547009	56547547	#ERROR!	210	NA	Intergenic	Intergenic	-17795	NM_032935	84560	Hs.567624	NM_032935	ENSG00000102891	MT4	MT-4|MT-IV|MTIV	metallothionein 4	protein-coding
ChIPseq_HumanGW15_fragmented_peak_5830	chr6	158752659	158752934	#ERROR!	210	NA	intron (NM_001242394, intron 13 of 17)	intron (NM_001242394, intron 13 of 17)	11957	NR_037482	100500851		NR_037482	ENSG00000265558	MIR3918	mir-3918	microRNA 3918	ncRNA
ChIPseq_HumanGW15_fragmented_peak_6368	chr8	36171057	36171328	#ERROR!	209	NA	Intergenic	Intergenic	-460872	NR_125819	101929550	Hs.583803	NR_125819		LOC101929550	-	uncharacterized LOC101929550	ncRNA
ChIPseq_HumanGW15_fragmented_peak_2487	chr16	54070654	54071314	#ERROR!	209	NA	intron (NM_001363988, intron 9 of 9)	intron (NM_001363988, intron 9 of 9)	31591	NR_103838	100505692	Hs.664629	NR_103838		FTO-IT1	-	FTO intronic transcript 1	ncRNA
ChIPseq_HumanGW15_fragmented_peak_1388	chr12	39394050	39394310	#ERROR!	209	NA	intron (NM_001173464, intron 1 of 37)	intron (NM_001173464, intron 1 of 37)	48940	NM_001173463	55605	Hs.374201	NM_017641	ENSG00000139116	KIF21A	CFEOM1|FEOM1|FEOM3A	kinesin family member 21A	protein-coding
ChIPseq_HumanGW15_fragmented_peak_3025	chr2	6233990	6234275	#ERROR!	209	NA	Intergenic	Intergenic	141290	NR_110251	101929390	Hs.434407	NR_110251	ENSG00000227007	LINC01247	-	long intergenic non-protein coding RNA 1247	ncRNA
ChIPseq_HumanGW15_fragmented_peak_2522	chr16	72221437	72221698	#ERROR!	209	NA	Intergenic	Intergenic	-49117	NM_001160213	83449	Hs.714939	NM_031293	ENSG00000118557	PMFBP1	SPGF31|STAP	polyamine modulated factor 1 binding protein 1	protein-coding
ChIPseq_HumanGW15_fragmented_peak_5378	chr5	160555936	160556540	#ERROR!	209	NA	Intergenic	Intergenic	70886	NR_029701	406938		NR_029701	ENSG00000283733	MIR146A	MIRN146|MIRN146A|miR-146a|miRNA146A	microRNA 146a	ncRNA
ChIPseq_HumanGW15_fragmented_peak_4134	chr3	64638976	64639475	#ERROR!	209	NA	intron (NM_001318781, intron 11 of 38)	intron (NM_001318781, intron 11 of 38)	-45645	NR_038264	100507098	Hs.660881	NR_038264	ENSG00000241684	ADAMTS9-AS2	-	ADAMTS9 antisense RNA 2	ncRNA
ChIPseq_HumanGW15_fragmented_peak_2429	chr16	17083657	17083916	#ERROR!	209	NA	Intergenic	Intergenic	-50718	NR_135179	102723692	Hs.737758	NR_135179	ENSG00000261448	LOC102723692	-	uncharacterized LOC102723692	ncRNA
ChIPseq_HumanGW15_fragmented_peak_2149	chr14	95460947	95461456	#ERROR!	209	NA	intron (NM_001363692, intron 3 of 16)	intron (NM_001363692, intron 3 of 16)	14634	NM_152592	161176	Hs.41502	NM_024633	ENSG00000176438	SYNE3	C14orf139|C14orf49|KASH3|LINC00341|NCRNA00341|NET53|Nesp3	spectrin repeat containing nuclear envelope family member 3	protein-coding
ChIPseq_HumanGW15_fragmented_peak_3184	chr2	64447214	64448523	#ERROR!	209	NA	Intergenic	Intergenic	-6294	NM_014181	29094	Hs.372208	NM_014181	ENSG00000119862	LGALSL	GRP|HSPC159	galectin like	protein-coding
ChIPseq_HumanGW15_fragmented_peak_1001	chr11	31799298	31800321	#ERROR!	208	NA	intron (NM_001368929, intron 4 of 8)	CpG	852	NM_001368930	5080	Hs.270303	NM_000280	ENSG00000007372	PAX6	AN|AN2|ASGD5|D11S812E|FVH1|MGDA|WAGR	paired box 6	protein-coding
ChIPseq_HumanGW15_fragmented_peak_2357	chr15	89389823	89390088	#ERROR!	208	NA	intron (NR_015411, intron 6 of 6)	intron (NR_015411, intron 6 of 6)	-10216	NR_160724	105371031		NR_160724		LOC105371031	-	uncharacterized LOC105371031	ncRNA
ChIPseq_HumanGW15_fragmented_peak_6354	chr8	32228913	32229562	#ERROR!	208	NA	intron (NM_013962, intron 1 of 4)	intron (NM_013962, intron 1 of 4)	203019	NR_104157	100856811	Hs.97362	NR_104156		NRG1-IT1	-	NRG1 intronic transcript 1	ncRNA
ChIPseq_HumanGW15_fragmented_peak_2525	chr16	72427042	72427335	#ERROR!	208	NA	intron (NR_159372, intron 6 of 7)	intron (NR_159372, intron 6 of 7)	237782	NR_159372	101927957	Hs.637253	NR_126330	ENSG00000261008	LINC01572	-	long intergenic non-protein coding RNA 1572	ncRNA
ChIPseq_HumanGW15_fragmented_peak_1959	chr14	33165173	33165546	#ERROR!	208	NA	intron (NM_001164749, intron 2 of 11)	intron (NM_001164749, intron 2 of 11)	226480	NM_173159	64067	Hs.657892	NM_022123	ENSG00000151322	NPAS3	MOP6|PASD6|bHLHe12	neuronal PAS domain protein 3	protein-coding
ChIPseq_HumanGW15_fragmented_peak_4593	chr4	42570137	42570361	#ERROR!	208	NA	intron (NM_006095, intron 14 of 36)	intron (NM_006095, intron 14 of 36)	86856	NM_006095	10396	Hs.435052	NM_006095	ENSG00000124406	ATP8A1	ATPASEII|ATPIA|ATPP2	ATPase phospholipid transporting 8A1	protein-coding
ChIPseq_HumanGW15_fragmented_peak_6816	chr9	79969309	79970620	#ERROR!	208	NA	intron (NR_121213, intron 1 of 2)	intron (NR_121213, intron 1 of 2)	-5059	NR_121212	101927477	Hs.571630	NR_121212		LINC01507	XLOC_000303	long intergenic non-protein coding RNA 1507	ncRNA
ChIPseq_HumanGW15_fragmented_peak_1213	chr11	116112241	116112537	#ERROR!	208	NA	Intergenic	Intergenic	-352189	NR_034148	283143	Hs.130499	NR_034148		LINC00900	-	long intergenic non-protein coding RNA 900	ncRNA
ChIPseq_HumanGW15_fragmented_peak_3818	chr20	62980915	62981365	#ERROR!	206	NA	Intergenic	CpG	25824	NM_080606	128408	Hs.551230	NM_080606	ENSG00000125533	BHLHE23	BETA4|BHLHB4|Beta3b|bA305P22.3	basic helix-loop-helix family member e23	protein-coding
ChIPseq_HumanGW15_fragmented_peak_3690	chr20	19376644	19377326	#ERROR!	206	NA	intron (NM_020689, intron 2 of 16)	intron (NM_020689, intron 2 of 16)	-92389	NR_024564	100130264	Hs.683814	NR_024564	ENSG00000179447	LOC100130264	-	uncharacterized LOC100130264	ncRNA
ChIPseq_HumanGW15_fragmented_peak_3910	chr22	26952570	26953771	#ERROR!	206	NA	Intergenic	Intergenic	49878	NR_110540	101929539	Hs.517505	NR_110540	ENSG00000235271	LINC01422	-	long intergenic non-protein coding RNA 1422	ncRNA
ChIPseq_HumanGW15_fragmented_peak_729	chr10	75646820	75647149	#ERROR!	206	NA	promoter-TSS (NR_131178)	promoter-TSS (NR_131178)	-525	NR_131178	83938	Hs.118161	NM_032024	ENSG00000148655	LRMDA	C10orf11|CDA017	leucine rich melanocyte differentiation associated	protein-coding
ChIPseq_HumanGW15_fragmented_peak_16	chr1	7668580	7668883	#ERROR!	206	NA	promoter-TSS (NM_001349614)	promoter-TSS (NM_001349614)	-999	NM_001349620	23261	Hs.397705	NM_015215	ENSG00000171735	CAMTA1	CANPMR	calmodulin binding transcription activator 1	protein-coding
ChIPseq_HumanGW15_fragmented_peak_6039	chr7	67566150	67566429	#ERROR!	206	NA	Intergenic	Intergenic	230313	NR_108104	101929736	Hs.634050	NR_108104	ENSG00000106610	LINC01372	-	long intergenic non-protein coding RNA 1372	ncRNA
ChIPseq_HumanGW15_fragmented_peak_6926	chr9	116482687	116483302	#ERROR!	206	NA	intron (NM_014010, intron 19 of 21)	intron (NM_014010, intron 19 of 21)	-21289	NR_033973	100128505	Hs.675821	NR_033973	ENSG00000229105	ASTN2-AS1	-	ASTN2 antisense RNA 1	ncRNA
ChIPseq_HumanGW15_fragmented_peak_6877	chr9	96116314	96116761	#ERROR!	206	NA	promoter-TSS (NR_132344)	promoter-TSS (NR_132344)	-126	NR_132344	158434	Hs.381771	NM_001256408	ENSG00000275465	LOC158434	-	uncharacterized LOC158434	ncRNA
ChIPseq_HumanGW15_fragmented_peak_3788	chr20	54624685	54625404	#ERROR!	206	NA	intron (NM_018431, intron 6 of 7)	intron (NM_018431, intron 6 of 7)	149451	NM_177959	55816	Hs.473133	NM_018431	ENSG00000101134	DOK5	C20orf180|IRS-6|IRS6	docking protein 5	protein-coding
ChIPseq_HumanGW15_fragmented_peak_736	chr10	77872117	77872556	#ERROR!	205	NA	intron (NM_004747, intron 1 of 31).2	intron (NM_004747, intron 1 of 31).2	54419	NM_004747	9231	Hs.652690	NM_004747	ENSG00000151208	DLG5	LP-DLG|P-DLG5|PDLG	discs large MAGUK scaffold protein 5	protein-coding
ChIPseq_HumanGW15_fragmented_peak_5315	chr5	138391827	138392249	#ERROR!	205	NA	exon (NM_016604, exon 8 of 24)	exon (NM_016604, exon 8 of 24)	39353	NM_016604	51780	Hs.483486	NM_016604	ENSG00000120733	KDM3B	5qNCA|C5orf7|JMJD1B|NET22	lysine demethylase 3B	protein-coding
ChIPseq_HumanGW15_fragmented_peak_4083	chr3	42033050	42033320	#ERROR!	205	NA	Intergenic	Intergenic	-54015	NM_001349245	22906	Hs.535711	NM_014965	ENSG00000182606	TRAK1	EIEE68|MILT1|OIP106	trafficking kinesin protein 1	protein-coding
ChIPseq_HumanGW15_fragmented_peak_637	chr10	32378701	32378949	#ERROR!	205	NA	promoter-TSS (NM_001282391)	promoter-TSS (NM_001282391)	-56	NM_001282391	80314	Hs.167805	NM_025209	ENSG00000120616	EPC1	Epl1	enhancer of polycomb homolog 1	protein-coding
ChIPseq_HumanGW15_fragmented_peak_6037	chr7	55526790	55527195	#ERROR!	205	NA	promoter-TSS (NM_001321251)	promoter-TSS (NM_001321251)	-112	NM_001321251	81552	Hs.488307	NM_030796	ENSG00000154978	VOPP1	ECOP|GASP|WBP1L2	VOPP1 WW domain binding protein	protein-coding
ChIPseq_HumanGW15_fragmented_peak_5908	chr7	20404371	20404724	#ERROR!	204	NA	intron (NM_002214, intron 10 of 13)	intron (NM_002214, intron 10 of 13)	-72785	NR_110119	101927811	Hs.285724	NR_110119	ENSG00000271133	LOC101927811	-	uncharacterized LOC101927811	ncRNA
ChIPseq_HumanGW15_fragmented_peak_4381	chr3	157920548	157921252	#ERROR!	204	NA	Intergenic	Intergenic	185263	NM_006884	6474	Hs.55967	NM_003030	ENSG00000168779	SHOX2	OG12|OG12X|SHOT	short stature homeobox 2	protein-coding
ChIPseq_HumanGW15_fragmented_peak_2221	chr15	39084926	39085415	#ERROR!	203	NA	Intergenic	Intergenic	-165499	NR_144507	400360	Hs.376109	NM_207445	ENSG00000175746	C15orf54	-	chromosome 15 open reading frame 54 (putative)	ncRNA
ChIPseq_HumanGW15_fragmented_peak_6964	chr9	127388430	127389107	#ERROR!	203	NA	intron (NM_001286779, intron 26 of 28)	intron (NM_001286779, intron 26 of 28)	-8370	NM_001271712	29988	Hs.179522	NM_014580	ENSG00000136856	SLC2A8	GLUT8|GLUTX1	solute carrier family 2 member 8	protein-coding
ChIPseq_HumanGW15_fragmented_peak_6300	chr8	8323993	8324572	#ERROR!	203	NA	intron (NR_163138, intron 6 of 6)	intron (NR_163138, intron 6 of 6)	61962	NM_001369759	157285	Hs.583863	NM_001080826	ENSG00000275342	PRAG1	NACK|PEAK2|PRAGMIN|SGK223	PEAK1 related, kinase-activating pseudokinase 1	protein-coding
ChIPseq_HumanGW15_fragmented_peak_4863	chr4	170049746	170050254	#ERROR!	203	NA	Intergenic	Intergenic	-16997	NR_125890	9848	Hs.593942	NM_021647	ENSG00000198948	MFAP3L	NYD-sp9	microfibril associated protein 3 like	protein-coding
ChIPseq_HumanGW15_fragmented_peak_5245	chr5	122429798	122430258	#ERROR!	203	NA	intron (NR_131761, intron 5 of 12)	intron (NR_131761, intron 5 of 12)	38939	NM_001308108	9627	Hs.426463	NM_005460	ENSG00000064692	SNCAIP	SYPH1|Sph1	synuclein alpha interacting protein	protein-coding
ChIPseq_HumanGW15_fragmented_peak_174	chr1	63011018	63011567	#ERROR!	203	NA	promoter-TSS (NR_146607)	promoter-TSS (NR_146607)	-24	NR_146605	105378769	Hs.435002	NR_146605	ENSG00000229537	LINC01739	-	long intergenic non-protein coding RNA 1739	ncRNA
ChIPseq_HumanGW15_fragmented_peak_1065	chr11	57213436	57213863	#ERROR!	202	NA	Intergenic	Intergenic	23601	NR_027991	187	Hs.438311	NM_005161	ENSG00000134817	APLNR	AGTRL1|APJ|APJR|HG11	apelin receptor	protein-coding
ChIPseq_HumanGW15_fragmented_peak_5244	chr5	122423953	122424531	#ERROR!	202	NA	intron (NM_001308105, intron 3 of 8)	intron (NM_001308105, intron 3 of 8)	33153	NM_001308108	9627	Hs.426463	NM_005460	ENSG00000064692	SNCAIP	SYPH1|Sph1	synuclein alpha interacting protein	protein-coding
ChIPseq_HumanGW15_fragmented_peak_2123	chr14	87152836	87153092	#ERROR!	202	NA	Intergenic	Intergenic	247186	NR_038445	283585	Hs.381998	NR_038445	ENSG00000258804	LINC01148	-	long intergenic non-protein coding RNA 1148	ncRNA
ChIPseq_HumanGW15_fragmented_peak_1116	chr11	82845726	82846212	#ERROR!	202	NA	intron (NM_199418, intron 7 of 9)	intron (NM_199418, intron 7 of 9)	54461	NM_005040	5547	Hs.523936	NM_005040	ENSG00000137509	PRCP	HUMPCP|PCP	prolylcarboxypeptidase	protein-coding
ChIPseq_HumanGW15_fragmented_peak_4379	chr3	157527079	157528048	#ERROR!	202	NA	Intergenic	Intergenic	-15749	NR_024016	152078	Hs.259046	NM_001099777	ENSG00000174899	SLC66A1L	C3orf55|PQLC2L|SLC66A2L	solute carrier family 66 member 1 like	protein-coding
ChIPseq_HumanGW15_fragmented_peak_5459	chr6	9095688	9096121	#ERROR!	202	NA	Intergenic	Intergenic	443695	NR_004855	728655	Hs.214343	NR_004855		HULC	HCCAT1|LINC00078|NCRNA00078	hepatocellular carcinoma up-regulated long non-coding RNA	ncRNA
ChIPseq_HumanGW15_fragmented_peak_4922	chr5	11385941	11386282	#ERROR!	202	NA	intron (NM_001288715, intron 5 of 20)	intron (NM_001288715, intron 5 of 20)	202806	NM_001288715	1501	Hs.314543	NM_001332	ENSG00000169862	CTNND2	GT24|NPRAP	catenin delta 2	protein-coding
ChIPseq_HumanGW15_fragmented_peak_2453	chr16	27981404	27981644	#ERROR!	202	NA	intron (NM_001109763, intron 1 of 6)	intron (NM_001109763, intron 1 of 6)	82190	NM_001323901	146395	Hs.91910	NM_144675	ENSG00000169181	GSG1L	PRO19651	GSG1 like	protein-coding
ChIPseq_HumanGW15_fragmented_peak_2863	chr18	49572913	49573271	#ERROR!	202	NA	intron (NM_001308006, intron 4 of 8)	intron (NM_001308006, intron 4 of 8)	11035	NM_001308006	9388	Hs.465102	NM_006033	ENSG00000101670	LIPG	EDL|EL|PRO719	lipase G, endothelial type	protein-coding
ChIPseq_HumanGW15_fragmented_peak_693	chr10	59819952	59820323	#ERROR!	202	NA	intron (NM_005436, intron 3 of 8)	intron (NM_005436, intron 3 of 8)	-66682	NM_001304732	100507027	Hs.648790	NM_001304731	ENSG00000227877	MRLN	LINC00948|Linc-RAM|M1|MLN|MUSER1	myoregulin	protein-coding
ChIPseq_HumanGW15_fragmented_peak_794	chr10	103640995	103641218	#ERROR!	202	NA	intron (NM_001365079, intron 2 of 8)	L3|LINE|CR1	37109	NM_001365079	9644	Hs.678727	NM_014631	ENSG00000107957	SH3PXD2A	FISH|SH3MD1|TKS5	SH3 and PX domains 2A	protein-coding
ChIPseq_HumanGW15_fragmented_peak_1537	chr12	97276148	97276632	#ERROR!	202	NA	Intergenic	Intergenic	-186386	NR_152618	196475	Hs.652568	NR_024037	ENSG00000255794	RMST	LINC00054|NCRMS|NCRNA00054	rhabdomyosarcoma 2 associated transcript	ncRNA
ChIPseq_HumanGW15_fragmented_peak_6805	chr9	79256422	79257130	#ERROR!	202	NA	Intergenic	Intergenic	-111110	NR_109771	101927450	Hs.738041	NR_109771	ENSG00000260995	LOC101927450	-	uncharacterized LOC101927450	ncRNA
ChIPseq_HumanGW15_fragmented_peak_7028	chrX	23874486	23874851	#ERROR!	201	NA	intron (NM_024122, intron 3 of 8)	intron (NM_024122, intron 3 of 8)	33270	NR_026545	79135	Hs.495851	NM_024122	ENSG00000184831	APOO	FAM121B|MIC26|MICOS26|Mic23|My025	apolipoprotein O	protein-coding
ChIPseq_HumanGW15_fragmented_peak_6256	chr7	147968162	147968596	#ERROR!	201	NA	intron (NM_014141, intron 13 of 22)	intron (NM_014141, intron 13 of 22)	296700	NR_133929	105375556	Hs.667432	NR_133929	ENSG00000230190	LOC105375556	-	uncharacterized LOC105375556	ncRNA
ChIPseq_HumanGW15_fragmented_peak_5345	chr5	147732290	147732590	#ERROR!	200	NA	intron (NM_001270934, intron 1 of 20)	intron (NM_001270934, intron 1 of 20)	50288	NM_014790	9832	Hs.740461	NM_014790	ENSG00000176049	JAKMIP2	JAMIP2|NECC1	janus kinase and microtubule interacting protein 2	protein-coding
ChIPseq_HumanGW15_fragmented_peak_3111	chr2	34174433	34174905	#ERROR!	200	NA	intron (NR_126403, intron 4 of 5)	intron (NR_126403, intron 4 of 5)	107443	NR_132381	106144585	Hs.580486	NR_132381	ENSG00000237790	LINC01318	-	long intergenic non-protein coding RNA 1318	ncRNA
ChIPseq_HumanGW15_fragmented_peak_121	chr1	50700151	50700538	#ERROR!	200	NA	intron (NM_007051, intron 7 of 18)	intron (NM_007051, intron 7 of 18)	259923	NM_007051	11124	Hs.530402	NM_007051	ENSG00000185104	FAF1	CGI-03|HFAF1s|UBXD12|UBXN3A|hFAF1	Fas associated factor 1	protein-coding
ChIPseq_HumanGW15_fragmented_peak_1539	chr12	97537500	97537764	#ERROR!	200	NA	intron (NR_152618, intron 8 of 10)	intron (NR_152618, intron 8 of 10)	-26180	NR_029678	406926		NR_029678	ENSG00000207586	MIR135A2	MIRN135-2|MIRN135A2|mir-135a-2	microRNA 135a-2	ncRNA
ChIPseq_HumanGW15_fragmented_peak_6729	chr9	18473669	18474289	#ERROR!	200	NA	promoter-TSS (NM_001040272)	promoter-TSS (NM_001040272)	-174	NM_052866	92949	Hs.741483	NM_052866	ENSG00000178031	ADAMTSL1	ADAMTSL-1|ADAMTSR1|C9orf94|PUNCTIN	ADAMTS like 1	protein-coding
ChIPseq_HumanGW15_fragmented_peak_2771	chr18	4908207	4908784	#ERROR!	200	NA	Intergenic	Intergenic	-172687	NR_146900	105371969	Hs.599709	NR_146900		LINC01892	-	long intergenic non-protein coding RNA 1892	ncRNA
ChIPseq_HumanGW15_fragmented_peak_2481	chr16	52787612	52788126	#ERROR!	200	NA	Intergenic	Intergenic	-180894	NR_033920	643714	Hs.662199	NR_033920	ENSG00000249231	CASC16	LINC00918	cancer susceptibility 16	ncRNA
ChIPseq_HumanGW15_fragmented_peak_4076	chr3	39641206	39642327	#ERROR!	200	NA	Intergenic	Intergenic	139700	NM_001278323	4336	Hs.121333	NM_182935	ENSG00000168314	MOBP	-	myelin associated oligodendrocyte basic protein	protein-coding
ChIPseq_HumanGW15_fragmented_peak_5510	chr6	21133122	21133546	#ERROR!	199	NA	intron (NM_017774, intron 13 of 15)	intron (NM_017774, intron 13 of 15)	378558	NR_103790	100874531	Hs.112750	NR_103790	ENSG00000280989	LINC00581	linc-MBOAT1-4	long intergenic non-protein coding RNA 581	ncRNA
ChIPseq_HumanGW15_fragmented_peak_2419	chr16	9429609	9430102	#ERROR!	199	NA	Intergenic	Intergenic	15130	NR_126397	104355218	Hs.564967	NR_126397	ENSG00000261397	LINC01177	-	long intergenic non-protein coding RNA 1177	ncRNA
ChIPseq_HumanGW15_fragmented_peak_7117	chrX	137982608	137983457	#ERROR!	198	NA	Intergenic	Intergenic	416905	NM_003413	7547	Hs.111227	NM_003413	ENSG00000156925	ZIC3	HTX|HTX1|VACTERLX|ZNF203	Zic family member 3	protein-coding
ChIPseq_HumanGW15_fragmented_peak_5879	chr7	7707796	7708205	#ERROR!	198	NA	intron (NM_002947, intron 2 of 7)	intron (NM_002947, intron 2 of 7)	10607	NM_002947	6119	Hs.487540	NM_002947	ENSG00000106399	RPA3	REPA3|RP-A p14	replication protein A3	protein-coding
ChIPseq_HumanGW15_fragmented_peak_4731	chr4	112343555	112344115	#ERROR!	198	NA	intron (NM_001102406, intron 2 of 15)	intron (NM_001102406, intron 2 of 15)	46466	NM_001102406	80216	Hs.652825	NM_025144	ENSG00000073331	ALPK1	8430410J10Rik|LAK	alpha kinase 1	protein-coding
ChIPseq_HumanGW15_fragmented_peak_5703	chr6	111888874	111889589	#ERROR!	198	NA	Intergenic	Intergenic	-15779	NM_002037	2534	Hs.390567	NM_002037	ENSG00000010810	FYN	SLK|SYN|p59-FYN	FYN proto-oncogene, Src family tyrosine kinase	protein-coding
ChIPseq_HumanGW15_fragmented_peak_5095	chr5	87770710	87771157	#ERROR!	198	NA	Intergenic	Intergenic	108891	NR_149089	111082994	Hs.544037	NR_149089		LINC02488	CTD-2316B1	long intergenic non-protein coding RNA 2488	ncRNA
ChIPseq_HumanGW15_fragmented_peak_6752	chr9	27497842	27498662	#ERROR!	198	NA	intron (NM_024761, intron 1 of 3)	intron (NM_024761, intron 1 of 3)	-26062	NM_020124	56832	Hs.591083	NM_020124	ENSG00000147896	IFNK	IFNT1|INFE1	interferon kappa	protein-coding
ChIPseq_HumanGW15_fragmented_peak_4897	chr4	189823575	189824070	#ERROR!	198	NA	intron (NR_149039, intron 3 of 3)	intron (NR_149039, intron 3 of 3)	-57693	NR_132380	105377617	Hs.662618	NR_132380	ENSG00000250666	LINC01596	-	long intergenic non-protein coding RNA 1596	ncRNA
ChIPseq_HumanGW15_fragmented_peak_3509	chr2	186130860	186131696	#ERROR!	198	NA	Intergenic	Intergenic	-44961	NR_110218	101927217	Hs.130011	NR_110218	ENSG00000237877	LINC01473	-	long intergenic non-protein coding RNA 1473	ncRNA
ChIPseq_HumanGW15_fragmented_peak_4035	chr3	26082587	26083725	#ERROR!	198	NA	Intergenic	Intergenic	-209461	NR_034055	285326	Hs.145246	NR_034055	ENSG00000230891	LINC00692	-	long intergenic non-protein coding RNA 692	ncRNA
ChIPseq_HumanGW15_fragmented_peak_5700	chr6	108463920	108464210	#ERROR!	198	NA	intron (NR_136553, intron 4 of 8)	LTR90B|LTR|LTR	-95760	NM_201559	2309	Hs.220950	NM_001455	ENSG00000118689	FOXO3	AF6q21|FKHRL1|FKHRL1P2|FOXO2|FOXO3A	forkhead box O3	protein-coding
ChIPseq_HumanGW15_fragmented_peak_1273	chr11	128532526	128532955	#ERROR!	197	NA	intron (NM_001143820, intron 3 of 9)	intron (NM_001143820, intron 3 of 9)	6598	NR_120581	101929517	Hs.562320	NR_120581	ENSG00000254588	ETS1-AS1	pancEts-1	ETS1 antisense RNA 1	ncRNA
ChIPseq_HumanGW15_fragmented_peak_5361	chr5	154418344	154418968	#ERROR!	197	NA	3' UTR (NM_198321, exon 12 of 12)	3' UTR (NM_198321, exon 12 of 12)	27166	NR_037897	386627	Hs.652021	NR_037897		SAP30L-AS1	GALNT10-AS1	SAP30L antisense RNA 1 (head to head)	ncRNA
ChIPseq_HumanGW15_fragmented_peak_5108	chr5	88045860	88046678	#ERROR!	197	NA	Intergenic	Intergenic	222576	NM_001289007	153396	Hs.379972	NM_153354	ENSG00000164180	TMEM161B	FLB3342|PRO1313	transmembrane protein 161B	protein-coding
ChIPseq_HumanGW15_fragmented_peak_1882	chr13	109275334	109275865	#ERROR!	197	NA	Intergenic	Intergenic	-108296	NR_047700	100885782	Hs.655942	NR_047700	ENSG00000236242	MYO16-AS1	-	MYO16 antisense RNA 1	ncRNA
ChIPseq_HumanGW15_fragmented_peak_6843	chr9	83304606	83305134	#ERROR!	197	NA	intron (NM_001244960, intron 10 of 13)	intron (NM_001244960, intron 10 of 13)	27091	NM_001244961	257019	Hs.127535	NM_174938	ENSG00000172159	FRMD3	4.1O|EPB41L4O|EPB41LO|P410	FERM domain containing 3	protein-coding
ChIPseq_HumanGW15_fragmented_peak_6782	chr9	72454952	72455598	#ERROR!	197	NA	Intergenic	Intergenic	-66526	NM_138691	117531	Hs.670211	NM_138691	ENSG00000165091	TMC1	DFNA36|DFNB11|DFNB7	transmembrane channel like 1	protein-coding
ChIPseq_HumanGW15_fragmented_peak_2997	chr19	56918108	56918354	#ERROR!	197	NA	Intergenic	Intergenic	77329	NR_024059	100073347	Hs.467337	NR_024059	ENSG00000268654	MIMT1	LINC00067|MIM1|NCRNA00067	MER1 repeat containing imprinted transcript 1	ncRNA
ChIPseq_HumanGW15_fragmented_peak_6114	chr7	92916813	92917149	#ERROR!	197	NA	non-coding (NR_110086, exon 5 of 5)	non-coding (NR_110086, exon 5 of 5)	-80354	NM_001145306	1021	Hs.119882	NM_001259	ENSG00000105810	CDK6	MCPH12|PLSTIRE	cyclin dependent kinase 6	protein-coding
ChIPseq_HumanGW15_fragmented_peak_2330	chr15	81752557	81752928	#ERROR!	197	NA	Intergenic	Intergenic	293276	NM_032246	84206	Hs.104744	NM_032246	ENSG00000183496	MEX3B	MEX-3B|RKHD3|RNF195	mex-3 RNA binding family member B	protein-coding
ChIPseq_HumanGW15_fragmented_peak_6770	chr9	37676473	37676878	#ERROR!	196	NA	intron (NM_001371223, intron 1 of 15)	intron (NM_001371223, intron 1 of 15)	8666	NM_001371223
ChIPseq_HumanGW15_fragmented_peak_6123	chr7	98687033	98687782	#ERROR!	196	NA	Intergenic	Intergenic	70122	NM_002523	4885	Hs.3281	NM_002523	ENSG00000106236	NPTX2	NARP|NP-II|NP2	neuronal pentraxin 2	protein-coding
ChIPseq_HumanGW15_fragmented_peak_357	chr1	171142715	171143290	#ERROR!	196	NA	intron (NR_002601, intron 1 of 6)	intron (NR_002601, intron 1 of 6)	5262	NR_002601	388714	Hs.448988	NR_002601	ENSG00000117507	FMO6P	FMO6	flavin containing dimethylaniline monoxygenase 6, pseudogene	pseudo
ChIPseq_HumanGW15_fragmented_peak_5132	chr5	88665521	88666288	#ERROR!	196	NA	TTS (NR_030741)	TTS (NR_030741)	1035	NR_030741	407047		NR_030741	ENSG00000284447	MIR9-2	MIRN9-2|hsa-mir-9-2|miRNA9-2|mir-9-2	microRNA 9-2	ncRNA
ChIPseq_HumanGW15_fragmented_peak_5418	chr5	174091068	174091319	#ERROR!	196	NA	intron (NM_015980, intron 3 of 4)	intron (NM_015980, intron 3 of 4)	45487	NM_015980	51617	Hs.559412	NM_015980	ENSG00000170091	NSG2	CALY3|HMP19	neuronal vesicle trafficking associated 2	protein-coding
ChIPseq_HumanGW15_fragmented_peak_2451	chr16	27720882	27721351	#ERROR!	196	NA	intron (NM_015202, intron 13 of 27)	intron (NM_015202, intron 13 of 27)	-2087	NR_147898	100128079	Hs.610277	NR_147898		LOC100128079	-	uncharacterized LOC100128079	ncRNA
ChIPseq_HumanGW15_fragmented_peak_844	chr10	116961564	116962345	#ERROR!	196	NA	intron (NM_001127211, intron 3 of 16)	intron (NM_001127211, intron 3 of 16)	43233	NM_001127211	57698	Hs.501140	NM_018330	ENSG00000187164	SHTN1	KIAA1598|shootin-1	shootin 1	protein-coding
ChIPseq_HumanGW15_fragmented_peak_4532	chr4	17722375	17722663	#ERROR!	195	NA	intron (NM_015688, intron 1 of 17)	intron (NM_015688, intron 1 of 17)	59102	NM_015688	27146	Hs.744951	NM_015688	ENSG00000047662	FAM184B	-	family with sequence similarity 184 member B	protein-coding
ChIPseq_HumanGW15_fragmented_peak_2938	chr18	78247955	78248179	#ERROR!	195	NA	Intergenic	Intergenic	-254340	NR_104127	101927715	Hs.385670	NR_104127		LINC01029	-	long intergenic non-protein coding RNA 1029	ncRNA
ChIPseq_HumanGW15_fragmented_peak_3470	chr2	172380719	172381291	#ERROR!	195	NA	Intergenic	Intergenic	-46331	NM_001316306	3655	Hs.133397	NM_000210	ENSG00000091409	ITGA6	CD49f|ITGA6B|VLA-6	integrin subunit alpha 6	protein-coding
ChIPseq_HumanGW15_fragmented_peak_3891	chr21	43370404	43370632	#ERROR!	195	NA	Intergenic	Intergenic	-8169	NR_131902	101928399	Hs.517319	NR_131902	ENSG00000237989	LINC01679	TCONS_00029157	long intergenic non-protein coding RNA 1679	ncRNA
ChIPseq_HumanGW15_fragmented_peak_3100	chr2	29414371	29415012	#ERROR!	195	NA	intron (NM_004304, intron 4 of 28)	MamRep434|DNA|TcMar-Tigger	60686	NR_136317	105374389	Hs.196534	NR_136317		LOC105374389	-	uncharacterized LOC105374389	ncRNA
ChIPseq_HumanGW15_fragmented_peak_756	chr10	82464366	82465380	#ERROR!	195	NA	intron (NR_163253, intron 3 of 10)	intron (NR_163253, intron 3 of 10)	-231953	NR_120666	101929590	Hs.733268	NR_120666	ENSG00000225738	NRG3-AS1	C10orf100|Em:AC010157.1	NRG3 antisense RNA 1	ncRNA
ChIPseq_HumanGW15_fragmented_peak_4756	chr4	120435015	120435486	#ERROR!	194	NA	Intergenic	Intergenic	-368402	NM_002358	4085	Hs.591697	NM_002358	ENSG00000164109	MAD2L1	HSMAD2|MAD2	mitotic arrest deficient 2 like 1	protein-coding
ChIPseq_HumanGW15_fragmented_peak_5038	chr5	72166405	72167048	#ERROR!	193	NA	intron (NM_005909, intron 2 of 6)	intron (NM_005909, intron 2 of 6)	-2741	NR_039967	100616377		NR_039967	ENSG00000264099	MIR4803	-	microRNA 4803	ncRNA
ChIPseq_HumanGW15_fragmented_peak_6308	chr8	8665706	8666222	#ERROR!	193	NA	Intergenic	Kanga1c|DNA|TcMar-Tc2	-35973	NM_194284	137075	Hs.183617	NM_194284	ENSG00000253958	CLDN23	CLDNL|hCG1646163	claudin 23	protein-coding
ChIPseq_HumanGW15_fragmented_peak_6539	chr8	95381487	95381790	#ERROR!	192	NA	intron (NR_038209, intron 2 of 3)	intron (NR_038209, intron 2 of 3)	-112437	NM_177965	157657	Hs.548157	NM_177965	ENSG00000156172	C8orf37	BBS21|CORD16|RP64|smalltalk	chromosome 8 open reading frame 37	protein-coding
ChIPseq_HumanGW15_fragmented_peak_2619	chr17	27996338	27996951	#ERROR!	192	NA	Intergenic	Intergenic	-4937	NR_146896	105371708	Hs.385535	NR_146896		LINC01992	-	long intergenic non-protein coding RNA 1992	ncRNA
ChIPseq_HumanGW15_fragmented_peak_5691	chr6	107632410	107633031	#ERROR!	191	NA	intron (NM_018013, intron 5 of 6)	intron (NM_018013, intron 5 of 6)	99430	NM_001286409	256380	Hs.486109	NM_198081	ENSG00000146285	SCML4	dJ47M23.1	Scm polycomb group protein like 4	protein-coding
ChIPseq_HumanGW15_fragmented_peak_767	chr10	88994031	88994281	#ERROR!	191	NA	intron (NR_135314, intron 1 of 8)	intron (NR_135314, intron 1 of 8)	-1181	NR_028371	100302740	Hs.244139	NR_028371		FAS-AS1	FAS-AS|FASAS|SAF	FAS antisense RNA 1	ncRNA
ChIPseq_HumanGW15_fragmented_peak_2034	chr14	61183223	61183620	#ERROR!	190	NA	Intergenic	Intergenic	97917	NM_001017970	161291	Hs.146180	NM_001017970	ENSG00000182107	TMEM30B	CDC50B	transmembrane protein 30B	protein-coding
ChIPseq_HumanGW15_fragmented_peak_1566	chr12	105741004	105741415	#ERROR!	190	NA	intron (NR_110110, intron 2 of 2)	intron (NR_110110, intron 2 of 2)	34435	NR_110111	101929110	Hs.145944	NR_110108	ENSG00000257859	CASC18	-	cancer susceptibility 18	ncRNA
ChIPseq_HumanGW15_fragmented_peak_2177	chr15	28043908	28044343	#ERROR!	190	NA	intron (NM_001300984, intron 2 of 22)	intron (NM_001300984, intron 2 of 22)	55190	NM_001300984	4948	Hs.654411	NM_000275	ENSG00000104044	OCA2	BEY|BEY1|BEY2|BOCA|D15S12|EYCL|EYCL2|EYCL3|HCL3|P|PED|SHEP1	OCA2 melanosomal transmembrane protein	protein-coding
ChIPseq_HumanGW15_fragmented_peak_4653	chr4	76459017	76459573	#ERROR!	190	NA	intron (NM_020859, intron 1 of 10)	intron (NM_020859, intron 1 of 10)	24066	NM_020859	57619	Hs.683808	NM_020859	ENSG00000138771	SHROOM3	APXL3|MSTP013|SHRM|ShrmL	shroom family member 3	protein-coding
ChIPseq_HumanGW15_fragmented_peak_5810	chr6	151136300	151136654	#ERROR!	190	NA	Intergenic	Intergenic	33802	NR_162145	113219461		NR_162145		MIR12131	-	microRNA 12131	ncRNA
ChIPseq_HumanGW15_fragmented_peak_2029	chr14	59333750	59334041	#ERROR!	190	NA	intron (NM_001270520, intron 15 of 24)	intron (NM_001270520, intron 15 of 24)	70454	NM_014992	23002	Hs.19156	NM_014992	ENSG00000100592	DAAM1	-	dishevelled associated activator of morphogenesis 1	protein-coding
ChIPseq_HumanGW15_fragmented_peak_4758	chr4	123312847	123313196	#ERROR!	190	NA	intron (NM_001345856, intron 15 of 15)	intron (NM_001345856, intron 15 of 15)	-83774	NM_199327	10252	Hs.744854	NM_005841	ENSG00000164056	SPRY1	hSPRY1	sprouty RTK signaling antagonist 1	protein-coding
ChIPseq_HumanGW15_fragmented_peak_330	chr1	160410767	160411223	#ERROR!	190	NA	intron (NM_020335, intron 1 of 7)	intron (NM_020335, intron 1 of 7)	10431	NM_020335	57216	Hs.99477	NM_020335	ENSG00000162738	VANGL2	LPP1|LTAP|STB1|STBM|STBM1	VANGL planar cell polarity protein 2	protein-coding
ChIPseq_HumanGW15_fragmented_peak_1581	chr12	109606398	109606952	#ERROR!	190	NA	Intergenic	Intergenic	32881	NM_001114185	4598	Hs.130607	NM_000431	ENSG00000110921	MVK	LRBP|MK|MVLK|POROK3	mevalonate kinase	protein-coding
ChIPseq_HumanGW15_fragmented_peak_6138	chr7	105837739	105838410	#ERROR!	190	NA	intron (NM_152749, intron 2 of 3)	intron (NM_152749, intron 2 of 3)	38511	NM_020725	222255	Hs.745056	NM_020725	ENSG00000146776	ATXN7L1	ATXN7L4	ataxin 7 like 1	protein-coding
ChIPseq_HumanGW15_fragmented_peak_880	chr10	123429596	123430299	#ERROR!	190	NA	Intergenic	Intergenic	-236408	NM_153442	2849	Hs.12751	NM_153442	ENSG00000154478	GPR26	-	G protein-coupled receptor 26	protein-coding
ChIPseq_HumanGW15_fragmented_peak_2161	chr14	102184294	102184605	#ERROR!	190	NA	intron (NM_001353659, intron 1 of 1)	intron (NM_001353659, intron 1 of 1)	44552	NM_001353675	91833	Hs.36859	NM_144574	ENSG00000140153	WDR20	DMR	WD repeat domain 20	protein-coding
ChIPseq_HumanGW15_fragmented_peak_3149	chr2	53575790	53576113	#ERROR!	190	NA	Intergenic	Intergenic	-191832	NM_001346127	494143	Hs.585944	NM_001008708	ENSG00000143942	CHAC2	GCG1	ChaC cation transport regulator homolog 2	protein-coding
ChIPseq_HumanGW15_fragmented_peak_3644	chr20	5351609	5352037	#ERROR!	190	NA	Intergenic	Intergenic	-35091	NM_144773	128674	Hs.375029	NM_144773	ENSG00000101292	PROKR2	GPR73L1|GPR73b|GPRg2|HH3|KAL3|PKR2|dJ680N4.3	prokineticin receptor 2	protein-coding
ChIPseq_HumanGW15_fragmented_peak_1678	chr13	30872832	30873301	#ERROR!	190	NA	Intergenic	Intergenic	-9496	NR_103813	440132	Hs.729493	NR_103813	ENSG00000236094	LINC00545	-	long intergenic non-protein coding RNA 545	ncRNA
ChIPseq_HumanGW15_fragmented_peak_2489	chr16	54564916	54565186	#ERROR!	190	NA	Intergenic	Intergenic	-194352	NR_134923	100996345	Hs.112680	NR_134922	ENSG00000261803	LINC02140	-	long intergenic non-protein coding RNA 2140	ncRNA
ChIPseq_HumanGW15_fragmented_peak_3141	chr2	49973981	49974325	#ERROR!	190	NA	promoter-TSS (NM_001320156)	promoter-TSS (NM_001320156)	50	NM_001320157	9378	Hs.637685	NM_004801	ENSG00000179915	NRXN1	Hs.22998|PTHSL2|SCZD17	neurexin 1	protein-coding
ChIPseq_HumanGW15_fragmented_peak_4175	chr3	77051949	77052505	#ERROR!	190	NA	intron (NM_001290039, intron 1 of 26)	intron (NM_001290039, intron 1 of 26)	12128	NM_001290039	6092	Hs.13305	NM_002942	ENSG00000185008	ROBO2	SAX3	roundabout guidance receptor 2	protein-coding
ChIPseq_HumanGW15_fragmented_peak_5899	chr7	18495554	18495871	#ERROR!	189	NA	promoter-TSS (NM_001321886)	promoter-TSS (NM_001321886)	2	NM_001204146	9734	Hs.196054	NM_014707	ENSG00000048052	HDAC9	HD7|HD7b|HD9|HDAC|HDAC7|HDAC7B|HDAC9B|HDAC9FL|HDRP|MITR	histone deacetylase 9	protein-coding
ChIPseq_HumanGW15_fragmented_peak_4217	chr3	89013611	89013839	#ERROR!	189	NA	Intergenic	Intergenic	-93896	NM_005233	2042	Hs.123642	NM_005233	ENSG00000044524	EPHA3	EK4|ETK|ETK1|HEK|HEK4|TYRO4	EPH receptor A3	protein-coding
ChIPseq_HumanGW15_fragmented_peak_3666	chr20	11248696	11249234	#ERROR!	189	NA	Intergenic	Intergenic	24418	NR_038972	339593	Hs.434320	NR_038972		LOC339593	-	uncharacterized LOC339593	ncRNA
ChIPseq_HumanGW15_fragmented_peak_760	chr10	85507702	85508372	#ERROR!	189	NA	Intergenic	Intergenic	58445	NR_120671	101929684	Hs.554059	NR_120671	ENSG00000230962	LINC01520	-	long intergenic non-protein coding RNA 1520	ncRNA
ChIPseq_HumanGW15_fragmented_peak_6070	chr7	70776725	70776970	#ERROR!	189	NA	intron (NM_015570, intron 13 of 18)	intron (NM_015570, intron 13 of 18)	-355297	NM_022479	64409	Hs.488591	NM_022479	ENSG00000185274	GALNT17	GALNACT17|GALNT16|GALNT20|GALNTL3|GalNAc-T17|GalNAc-T19|GalNAc-T5L|WBSCR17	polypeptide N-acetylgalactosaminyltransferase 17	protein-coding
ChIPseq_HumanGW15_fragmented_peak_3016	chr2	5315457	5315854	#ERROR!	189	NA	Intergenic	Intergenic	375463	NR_110580	102723818	Hs.128107	NR_110580		LINC01248	-	long intergenic non-protein coding RNA 1248	ncRNA
ChIPseq_HumanGW15_fragmented_peak_669	chr10	44234373	44234944	#ERROR!	189	NA	Intergenic	Intergenic	-58092	NM_001258000	100130539	Hs.694626	NM_001258000	ENSG00000277288	C10orf142	-	chromosome 10 open reading frame 142	protein-coding
ChIPseq_HumanGW15_fragmented_peak_3476	chr2	173451770	173452725	#ERROR!	189	NA	Intergenic	Intergenic	97375	NM_145810	83879	Hs.470654	NM_031942	ENSG00000144354	CDCA7	ICF3|JPO1	cell division cycle associated 7	protein-coding
ChIPseq_HumanGW15_fragmented_peak_5049	chr5	74130232	74130720	#ERROR!	189	NA	Intergenic	Intergenic	177849	NR_105009	102503429	Hs.519391	NR_105009	ENSG00000248942	LINC01335	-	long intergenic non-protein coding RNA 1335	ncRNA
ChIPseq_HumanGW15_fragmented_peak_41	chr1	13749274	13749549	#ERROR!	189	NA	promoter-TSS (NM_001007257)	promoter-TSS (NM_001007257)	-4	NM_001007257	7799	Hs.371823	NM_012231	ENSG00000116731	PRDM2	HUMHOXY1|KMT8|KMT8A|MTB-ZF|RIZ|RIZ1|RIZ2	PR/SET domain 2	protein-coding
ChIPseq_HumanGW15_fragmented_peak_4502	chr3	194880524	194880927	#ERROR!	188	NA	Intergenic	Intergenic	-112016	NR_146990	105374293		NR_146990	ENSG00000230401	LINC01972	-	long intergenic non-protein coding RNA 1972	ncRNA
ChIPseq_HumanGW15_fragmented_peak_2219	chr15	39052021	39052258	#ERROR!	188	NA	Intergenic	Intergenic	-198530	NR_144507	400360	Hs.376109	NM_207445	ENSG00000175746	C15orf54	-	chromosome 15 open reading frame 54 (putative)	ncRNA
ChIPseq_HumanGW15_fragmented_peak_1007	chr11	31883011	31883262	#ERROR!	188	NA	intron (NR_033971, intron 1 of 2)	intron (NR_033971, intron 1 of 2)	56569	NR_117094	103157000		NR_117094	ENSG00000281880	PAUPAR	-	PAX6 upstream antisense RNA	ncRNA
ChIPseq_HumanGW15_fragmented_peak_2559	chr16	84391516	84391744	#ERROR!	187	NA	intron (NM_014861, intron 1 of 26)	MLT1C|LTR|ERVL-MaLR	-14958	NM_001291454	9914	Hs.6168	NM_014861	ENSG00000064270	ATP2C2	SPCA2	ATPase secretory pathway Ca2+ transporting 2	protein-coding
ChIPseq_HumanGW15_fragmented_peak_5408	chr5	168447884	168448250	#ERROR!	187	NA	intron (NM_001161661, intron 17 of 22)	intron (NM_001161661, intron 17 of 22)	-38404	NM_002887	5917	Hs.654907	NM_002887	ENSG00000113643	RARS	ArgRS|DALRD1|HLD9	arginyl-tRNA synthetase	protein-coding
ChIPseq_HumanGW15_fragmented_peak_3875	chr21	33113170	33113515	#ERROR!	187	NA	intron (NR_109961, intron 2 of 2)	intron (NR_109961, intron 2 of 2)	10358	NR_109961	101928107	Hs.382669	NR_109961	ENSG00000226527	LOC101928107	-	uncharacterized LOC101928107	ncRNA
ChIPseq_HumanGW15_fragmented_peak_2555	chr16	83465026	83465324	#ERROR!	187	NA	intron (NM_001220489, intron 5 of 12)	intron (NM_001220489, intron 5 of 12)	-43171	NR_036147	100422853		NR_036147	ENSG00000263785	MIR3182	mir-3182	microRNA 3182	ncRNA
ChIPseq_HumanGW15_fragmented_peak_5620	chr6	91087746	91088188	#ERROR!	187	NA	Intergenic	Intergenic	-433693	NR_039786	100616174		NR_039786	ENSG00000263734	MIR4643	-	microRNA 4643	ncRNA
ChIPseq_HumanGW15_fragmented_peak_4827	chr4	153212677	153213045	#ERROR!	187	NA	intron (NM_001302693, intron 1 of 2)	intron (NM_001302693, intron 1 of 2)	8418	NM_015271	23321	Hs.435711	NM_015271	ENSG00000109654	TRIM2	CMT2R|RNF86	tripartite motif containing 2	protein-coding
ChIPseq_HumanGW15_fragmented_peak_129	chr1	55078530	55078807	#ERROR!	187	NA	intron (NM_015306, intron 60 of 67)	intron (NM_015306, intron 60 of 67)	38446	NR_110451	255738	Hs.18844	NM_174936	ENSG00000169174	PCSK9	FH3|HCHOLA3|LDLCQ1|NARC-1|NARC1|PC9	proprotein convertase subtilisin/kexin type 9	protein-coding
ChIPseq_HumanGW15_fragmented_peak_417	chr1	193348516	193349320	#ERROR!	187	NA	intron (NR_125789, intron 1 of 3)	intron (NR_125789, intron 1 of 3)	44173	NR_125789	101929184	Hs.146728	NR_125789	ENSG00000232077	LINC01031	TCONS_00000361	long intergenic non-protein coding RNA 1031	ncRNA
ChIPseq_HumanGW15_fragmented_peak_2082	chr14	76537954	76538636	#ERROR!	187	NA	Intergenic	Intergenic	166948	NM_004452	2103	Hs.435845	NM_004452	ENSG00000119715	ESRRB	DFNB35|ERR2|ERRb|ESRL2|NR3B2	estrogen related receptor beta	protein-coding
ChIPseq_HumanGW15_fragmented_peak_416	chr1	193311483	193312103	#ERROR!	187	NA	intron (NR_125789, intron 1 of 3)	intron (NR_125789, intron 1 of 3)	7048	NR_125789	101929184	Hs.146728	NR_125789	ENSG00000232077	LINC01031	TCONS_00000361	long intergenic non-protein coding RNA 1031	ncRNA
ChIPseq_HumanGW15_fragmented_peak_983	chr11	24093273	24093783	#ERROR!	187	NA	Intergenic	Intergenic	-403525	NM_001009909	338645	Hs.144138	NM_001009909	ENSG00000187398	LUZP2	KFSP2566|PRO6246	leucine zipper protein 2	protein-coding
ChIPseq_HumanGW15_fragmented_peak_449	chr1	205495564	205495830	#ERROR!	186	NA	Intergenic	Intergenic	-8972	NM_212503	5129	Hs.445402	NM_002596	ENSG00000117266	CDK18	PCTAIRE|PCTAIRE3|PCTK3	cyclin dependent kinase 18	protein-coding
ChIPseq_HumanGW15_fragmented_peak_5562	chr6	51429191	51429542	#ERROR!	186	NA	Intergenic	Intergenic	-192504	NR_125840	101927082	Hs.730296	NR_125840		LOC101927082	-	uncharacterized LOC101927082	ncRNA
ChIPseq_HumanGW15_fragmented_peak_1945	chr14	30389544	30390309	#ERROR!	186	NA	Intergenic	Intergenic	-169197	NM_001308097	55632	Hs.509008	NM_017769	ENSG00000092140	G2E3	KIAA1333|PHF7B	G2/M-phase specific E3 ubiquitin protein ligase	protein-coding
ChIPseq_HumanGW15_fragmented_peak_1552	chr12	102427797	102428067	#ERROR!	186	NA	intron (NM_000618, intron 2 of 3)	intron (NM_000618, intron 2 of 3)	50618	NM_001111284	3479	Hs.160562	NM_000618	ENSG00000017427	IGF1	IGF|IGF-I|IGFI|MGF	insulin like growth factor 1	protein-coding
ChIPseq_HumanGW15_fragmented_peak_6463	chr8	66217990	66218619	#ERROR!	186	NA	Intergenic	Intergenic	26190	NR_039979	100505659	Hs.529729	NR_039979	ENSG00000253138	LINC00967	-	long intergenic non-protein coding RNA 967	ncRNA
ChIPseq_HumanGW15_fragmented_peak_6173	chr7	121608783	121609106	#ERROR!	186	NA	Intergenic	Intergenic	-212576	NM_001040020	10447	Hs.434053	NM_014888	ENSG00000196937	FAM3C	GS3786|ILEI	family with sequence similarity 3 member C	protein-coding
ChIPseq_HumanGW15_fragmented_peak_564	chr10	6497689	6498030	#ERROR!	186	NA	intron (NM_001282644, intron 5 of 17)	intron (NM_001282644, intron 5 of 17)	82417	NM_001323266	5588	Hs.498570	NM_006257	ENSG00000065675	PRKCQ	PRKCT|nPKC-theta	protein kinase C theta	protein-coding
ChIPseq_HumanGW15_fragmented_peak_4304	chr3	122986774	122987114	#ERROR!	186	NA	intron (NR_046079, intron 1 of 22)	intron (NR_046079, intron 1 of 22)	6329	NM_001256346	54437	Hs.210870	NM_018987	ENSG00000082684	SEMA5B	SEMAG|SemG	semaphorin 5B	protein-coding
ChIPseq_HumanGW15_fragmented_peak_1469	chr12	75953304	75954313	#ERROR!	186	NA	Intergenic	Intergenic	77968	NM_007350	22822	Hs.602085	NM_007350	ENSG00000139289	PHLDA1	DT1P1B11|PHRIP|TDAG51	pleckstrin homology like domain family A member 1	protein-coding
ChIPseq_HumanGW15_fragmented_peak_5923	chr7	24199669	24201512	#ERROR!	186	NA	Intergenic	Intergenic	-83600	NM_000905	4852	Hs.1832	NM_000905	ENSG00000122585	NPY	PYY4	neuropeptide Y	protein-coding
ChIPseq_HumanGW15_fragmented_peak_4633	chr4	64496023	64496232	#ERROR!	186	NA	Intergenic	Intergenic	-86667	NM_001363796	253017	Hs.227752	NM_001010874	ENSG00000205678	TECRL	CPVT3|GPSN2L|SRD5A2L2|TERL	trans-2,3-enoyl-CoA reductase like	protein-coding
ChIPseq_HumanGW15_fragmented_peak_2776	chr18	8174819	8175139	#ERROR!	186	NA	intron (NM_002845, intron 14 of 30)	intron (NM_002845, intron 14 of 30)	192055	NR_024419	100192426	Hs.666655	NR_024419	ENSG00000266149	LOC100192426	-	uncharacterized LOC100192426	ncRNA
ChIPseq_HumanGW15_fragmented_peak_5662	chr6	98787470	98787879	#ERROR!	186	NA	Intergenic	Intergenic	44026	NR_148381	105447646	Hs.211213	NR_148381		PNKY	-	long intergenic non-protein coding RNA PNKY	ncRNA
ChIPseq_HumanGW15_fragmented_peak_1716	chr13	44905062	44905284	#ERROR!	186	NA	Intergenic	Intergenic	84298	NM_012345	26747	Hs.525006	NM_012345	ENSG00000083635	NUFIP1	NUFIP|bA540M5.1	nuclear FMR1 interacting protein 1	protein-coding
ChIPseq_HumanGW15_fragmented_peak_4836	chr4	154160643	154161203	#ERROR!	186	NA	Intergenic	Intergenic	330876	NM_001142552	54798	Hs.655664	NM_017639	ENSG00000197410	DCHS2	CDH27|CDHJ|CDHR7|PCDH23|PCDHJ	dachsous cadherin-related 2	protein-coding
ChIPseq_HumanGW15_fragmented_peak_5207	chr5	112681457	112681865	#ERROR!	186	NA	intron (NR_104673, intron 1 of 2)	intron (NR_104673, intron 1 of 2)	1227	NR_104673	102467216	Hs.174158	NR_104673		LOC102467216	-	uncharacterized LOC102467216	ncRNA
ChIPseq_HumanGW15_fragmented_peak_5752	chr6	129517195	129517629	#ERROR!	186	NA	TTS (NM_001079823)	TTS (NM_001079823)	192765	NM_033515	93663	Hs.486458	NM_033515	ENSG00000146376	ARHGAP18	MacGAP|SENEX|bA307O14.2	Rho GTPase activating protein 18	protein-coding
ChIPseq_HumanGW15_fragmented_peak_6763	chr9	34501984	34502388	#ERROR!	186	NA	intron (NM_001281428, intron 12 of 19)	intron (NM_001281428, intron 12 of 19)	20804	NM_198573	375704	Hs.522085	NM_198573	ENSG00000168913	ENHO	C9orf165|UNQ470	energy homeostasis associated	protein-coding
ChIPseq_HumanGW15_fragmented_peak_5367	chr5	156434244	156435336	#ERROR!	186	NA	intron (NM_001128209, intron 2 of 7)	intron (NM_001128209, intron 2 of 7)	107626	NM_001128209	6444	Hs.387207	NM_000337	ENSG00000170624	SGCD	35DAG|CMD1L|DAGD|LGMDR6|SG-delta|SGCDP|SGD	sarcoglycan delta	protein-coding
ChIPseq_HumanGW15_fragmented_peak_4750	chr4	115770060	115770392	#ERROR!	186	NA	Intergenic	Intergenic	-529499	NR_031737	100302290		NR_031737	ENSG00000284253	MIR1973	hsa-mir-1973|mir-1973	microRNA 1973	ncRNA
ChIPseq_HumanGW15_fragmented_peak_2476	chr16	51696485	51696751	#ERROR!	186	NA	Intergenic	Intergenic	-65901	NR_110916	101927364	Hs.133120	NR_110916	ENSG00000260057	LINC01571	-	long intergenic non-protein coding RNA 1571	ncRNA
ChIPseq_HumanGW15_fragmented_peak_522	chr1	238231994	238232639	#ERROR!	186	NA	Intergenic	Intergenic	253701	NR_015407	339535	Hs.532047	NR_015407	ENSG00000215808	LINC01139	LINK-A|LINKA	long intergenic non-protein coding RNA 1139	ncRNA
ChIPseq_HumanGW15_fragmented_peak_2076	chr14	74203586	74204331	#ERROR!	185	NA	Intergenic	Intergenic	-35491	NM_182894	338917	Hs.449771	NM_182894	ENSG00000119614	VSX2	CHX10|HOX10|MCOP2|MCOPCB3|RET1	visual system homeobox 2	protein-coding
ChIPseq_HumanGW15_fragmented_peak_4439	chr3	181561230	181561775	#ERROR!	185	NA	intron (NR_075091, intron 3 of 7)	intron (NR_075091, intron 3 of 7)	-48832	NR_075089	347689	Hs.654932	NR_004053		SOX2-OT	NCRNA00043|SOX2OT	SOX2 overlapping transcript	ncRNA
ChIPseq_HumanGW15_fragmented_peak_559	chr10	4672258	4672566	#ERROR!	185	NA	intron (NR_024475, intron 1 of 3)	intron (NR_024475, intron 1 of 3)	5658	NR_024475	100216001	Hs.634869	NR_024475	ENSG00000231298	MANCR	LINC00704	mitotically associated long non coding RNA	ncRNA
ChIPseq_HumanGW15_fragmented_peak_5255	chr5	123874618	123876109	#ERROR!	185	NA	Intergenic	Intergenic	329946	NM_004384	1456	Hs.129206	NM_004384	ENSG00000151292	CSNK1G3	CKI-gamma 3|CSNK1G3L	casein kinase 1 gamma 3	protein-coding
ChIPseq_HumanGW15_fragmented_peak_315	chr1	155872443	155872902	#ERROR!	185	NA	intron (NM_152280, intron 2 of 3)	intron (NM_152280, intron 2 of 3)	13105	NM_152280	23208	Hs.32984	NM_152280	ENSG00000132718	SYT11	SYT12|sytXI	synaptotagmin 11	protein-coding
ChIPseq_HumanGW15_fragmented_peak_1501	chr12	91274970	91275322	#ERROR!	184	NA	Intergenic	Intergenic	-92329	NM_001920	1634	Hs.156316	NM_001920	ENSG00000011465	DCN	CSCD|DSPG2|PG40|PGII|PGS2|SLRR1B	decorin	protein-coding
ChIPseq_HumanGW15_fragmented_peak_5542	chr6	39577418	39578167	#ERROR!	184	NA	intron (NM_001289020, intron 10 of 21)	intron (NM_001289020, intron 10 of 21)	-146402	NM_001289024	221458	Hs.588202	NM_145027	ENSG00000164627	KIF6	C6orf102|dJ1043E3.1|dJ137F1.4|dJ188D3.1	kinesin family member 6	protein-coding
ChIPseq_HumanGW15_fragmented_peak_5232	chr5	117463962	117464165	#ERROR!	184	NA	intron (NR_046089, intron 2 of 5)	intron (NR_046089, intron 2 of 5)	48551	NR_046089	728342	Hs.434420	NR_046089		LINC00992	-	long intergenic non-protein coding RNA 992	ncRNA
ChIPseq_HumanGW15_fragmented_peak_6655	chr9	1913990	1914449	#ERROR!	184	NA	Intergenic	Intergenic	-101128	NM_001289397	6595	Hs.298990	NM_003070	ENSG00000080503	SMARCA2	BAF190|BRM|NCBRS|SNF2|SNF2L2|SNF2LA|SWI2|Sth1p|hBRM|hSNF2a	SWI/SNF related, matrix associated, actin dependent regulator of chromatin, subfamily a, member 2	protein-coding
ChIPseq_HumanGW15_fragmented_peak_5464	chr6	10268593	10269049	#ERROR!	184	NA	Intergenic	Intergenic	-135681	NR_145448	109729173		NR_145448	ENSG00000285278	TFAP2A-AS2	HIPSTR	TFAP2A antisense RNA 2	ncRNA
ChIPseq_HumanGW15_fragmented_peak_6945	chr9	123725597	123725793	#ERROR!	184	NA	intron (NM_001352968, intron 4 of 18)	intron (NM_001352968, intron 4 of 18)	204431	NM_001352966	57706	Hs.744995	NM_020946	ENSG00000119522	DENND1A	FAM31A|KIAA1608	DENN domain containing 1A	protein-coding
ChIPseq_HumanGW15_fragmented_peak_5495	chr6	18527832	18528231	#ERROR!	184	NA	intron (NR_149116, intron 1 of 7)	intron (NR_149116, intron 1 of 7)	5284	NR_149116	105374956	Hs.561599	NR_149116		MIR548A1HG	-	MIR548A1 host gene	ncRNA
ChIPseq_HumanGW15_fragmented_peak_451	chr1	206037707	206037995	#ERROR!	183	NA	Intergenic	Intergenic	-13956	NM_001317331	1510	Hs.644082	NM_001910	ENSG00000196188	CTSE	CATE	cathepsin E	protein-coding
ChIPseq_HumanGW15_fragmented_peak_2779	chr18	8381981	8382196	#ERROR!	183	NA	intron (NM_002845, intron 27 of 30)	intron (NM_002845, intron 27 of 30)	-15054	NR_024419	100192426	Hs.666655	NR_024419	ENSG00000266149	LOC100192426	-	uncharacterized LOC100192426	ncRNA
ChIPseq_HumanGW15_fragmented_peak_994	chr11	31247321	31247700	#ERROR!	183	NA	intron (NM_001367979, intron 8 of 38)	intron (NM_001367979, intron 8 of 38)	122229	NM_181807	341019	Hs.127405	NM_020869	ENSG00000170959	DCDC1	DCDC5	doublecortin domain containing 1	protein-coding
ChIPseq_HumanGW15_fragmented_peak_1533	chr12	97173967	97174353	#ERROR!	183	NA	Intergenic	Intergenic	266694	NM_001135175	121441	Hs.270084	NM_152905	ENSG00000139350	NEDD1	GCP-WD|TUBGCP7	NEDD1 gamma-tubulin ring complex targeting factor	protein-coding
ChIPseq_HumanGW15_fragmented_peak_6682	chr9	8651971	8652560	#ERROR!	182	NA	intron (NM_130392, intron 1 of 30)	intron (NM_130392, intron 1 of 30)	81681	NM_001171025	5789	Hs.446083	NM_002839	ENSG00000153707	PTPRD	HPTP|HPTPD|HPTPDELTA|PTPD|RPTPDELTA	protein tyrosine phosphatase receptor type D	protein-coding
ChIPseq_HumanGW15_fragmented_peak_3286	chr2	104702605	104702898	#ERROR!	181	NA	Intergenic	Intergenic	54968	NR_038231	284998	Hs.410180	NR_038231	ENSG00000234177	LINC01114	PANCAT	long intergenic non-protein coding RNA 1114	ncRNA
ChIPseq_HumanGW15_fragmented_peak_5994	chr7	37524825	37525117	#ERROR!	181	NA	Intergenic	Intergenic	-75645	NM_001206480	9844	Hs.434989	NM_014800	ENSG00000155849	ELMO1	CED-12|CED12|ELMO-1	engulfment and cell motility 1	protein-coding
ChIPseq_HumanGW15_fragmented_peak_4671	chr4	79495411	79495795	#ERROR!	180	NA	intron (NR_038826, intron 2 of 3)	intron (NR_038826, intron 2 of 3)	3010	NR_038826	100506035	Hs.507664	NR_038826	ENSG00000250334	LINC00989	-	long intergenic non-protein coding RNA 989	ncRNA
ChIPseq_HumanGW15_fragmented_peak_2629	chr17	32324009	32324484	#ERROR!	180	NA	3' UTR (NM_001330181, exon 8 of 8)	3' UTR (NM_001330181, exon 8 of 8)	17927	NM_022344	64149	Hs.655257	NM_022344	ENSG00000108666	C17orf75	NJMU-R1|SRI2	chromosome 17 open reading frame 75	protein-coding
ChIPseq_HumanGW15_fragmented_peak_5277	chr5	125196522	125196874	#ERROR!	180	NA	intron (NR_109882, intron 4 of 5)	intron (NR_109882, intron 4 of 5)	159867	NR_109882	101927421	Hs.121305	NR_109882		LOC101927421	-	uncharacterized LOC101927421	ncRNA
ChIPseq_HumanGW15_fragmented_peak_631	chr10	31157513	31157981	#ERROR!	179	NA	Intergenic	Intergenic	-30136	NR_134478	101929352	Hs.209289	NR_134478		LINC02664	-	long intergenic non-protein coding RNA 2664	ncRNA
ChIPseq_HumanGW15_fragmented_peak_5072	chr5	82074992	82075304	#ERROR!	179	NA	intron (NM_031482, intron 3 of 7)	intron (NM_031482, intron 3 of 7)	103125	NM_001131028	83734	Hs.713698	NM_031482	ENSG00000152348	ATG10	APG10|APG10L|pp12616	autophagy related 10	protein-coding
ChIPseq_HumanGW15_fragmented_peak_67	chr1	26429801	26430240	#ERROR!	179	NA	TTS (NM_024674)	TTS (NM_024674)	-2262	NM_001243565	79947	Hs.369385	NM_024887	ENSG00000117682	DHDDS	CIT|CPT|DEDSM|DS|HDS|RP59|hCIT	dehydrodolichyl diphosphate synthase subunit	protein-coding
ChIPseq_HumanGW15_fragmented_peak_2658	chr17	44916711	44917201	#ERROR!	179	NA	Intergenic	Intergenic	-1404	NM_001363846	2670	Hs.514227	NM_002055	ENSG00000131095	GFAP	ALXDRD	glial fibrillary acidic protein	protein-coding
ChIPseq_HumanGW15_fragmented_peak_3226	chr2	86360705	86361085	#ERROR!	179	NA	Intergenic	Intergenic	-22812	NM_001164730	65055	Hs.368884	NM_022912	ENSG00000068615	REEP1	C2orf23|HMN5B|SPG31|Yip2a	receptor accessory protein 1	protein-coding
ChIPseq_HumanGW15_fragmented_peak_5488	chr6	16200167	16201192	#ERROR!	179	NA	Intergenic	Intergenic	-37908	NM_006877	2766	Hs.484741	NM_006877	ENSG00000137198	GMPR	GMPR 1|GMPR1	guanosine monophosphate reductase	protein-coding
ChIPseq_HumanGW15_fragmented_peak_3959	chr22	46485027	46485503	#ERROR!	179	NA	intron (NM_014246, intron 1 of 34)	intron (NM_014246, intron 1 of 34)	52355	NM_014246	9620	Hs.252387	NM_014246	ENSG00000075275	CELSR1	ADGRC1|CDHF9|FMI2|HFMI2|ME2	cadherin EGF LAG seven-pass G-type receptor 1	protein-coding
ChIPseq_HumanGW15_fragmented_peak_6901	chr9	108142471	108142937	#ERROR!	179	NA	Intergenic	Intergenic	-652935	NM_004235	9314	Hs.376206	NM_004235	ENSG00000136826	KLF4	EZF|GKLF	Kruppel like factor 4	protein-coding
ChIPseq_HumanGW15_fragmented_peak_5270	chr5	124735237	124735760	#ERROR!	179	NA	intron (NM_020747, intron 1 of 8)	intron (NM_020747, intron 1 of 8)	9614	NM_020747	57507	Hs.266616	NM_020747	ENSG00000168916	ZNF608	NY-REN-36	zinc finger protein 608	protein-coding
ChIPseq_HumanGW15_fragmented_peak_3835	chr21	16455645	16456342	#ERROR!	179	NA	intron (NR_136550, intron 1 of 3)	intron (NR_136550, intron 1 of 3)	35698	NR_136550	388815	Hs.473394	NR_027790		MIR99AHG	C21orf34|C21orf35|LINC00478|MONC	mir-99a-let-7c cluster host gene	ncRNA
ChIPseq_HumanGW15_fragmented_peak_1179	chr11	110131648	110132107	#ERROR!	179	NA	intron (NM_033390, intron 1 of 5)	intron (NM_033390, intron 1 of 5)	38485	NM_033390	85463	Hs.376289	NM_033390	ENSG00000149289	ZC3H12C	MCPIP3	zinc finger CCCH-type containing 12C	protein-coding
ChIPseq_HumanGW15_fragmented_peak_5441	chr6	3194613	3195049	#ERROR!	179	NA	intron (NR_038295, intron 1 of 2)	intron (NR_038295, intron 1 of 2)	936	NR_038296	100507194	Hs.678053	NR_038295	ENSG00000230269	LINC02525	-	long intergenic non-protein coding RNA 2525	ncRNA
ChIPseq_HumanGW15_fragmented_peak_4615	chr4	54929442	54929970	#ERROR!	179	NA	Intergenic	Intergenic	195889	NM_002253	3791	Hs.479756	NM_002253	ENSG00000128052	KDR	CD309|FLK1|VEGFR|VEGFR2	kinase insert domain receptor	protein-coding
ChIPseq_HumanGW15_fragmented_peak_311	chr1	154856140	154856430	#ERROR!	177	NA	intron (NM_001204087, intron 1 of 8)	intron (NM_001204087, intron 1 of 8)	3591	NM_170782	3782	Hs.490765	NM_002249	ENSG00000143603	KCNN3	KCa2.3|SK3|SKCA3|hSK3	potassium calcium-activated channel subfamily N member 3	protein-coding
ChIPseq_HumanGW15_fragmented_peak_4313	chr3	125120309	125121140	#ERROR!	177	NA	intron (NM_001195483, intron 5 of 12)	intron (NM_001195483, intron 5 of 12)	30828	NR_049815	100847039		NR_049815	ENSG00000264986	MIR5092	-	microRNA 5092	ncRNA
ChIPseq_HumanGW15_fragmented_peak_2763	chr18	985439	985811	#ERROR!	177	NA	Intergenic	Intergenic	-57632	NR_146724	388456	Hs.407666	NR_146724	ENSG00000259837	LINC01904	-	long intergenic non-protein coding RNA 1904	ncRNA
ChIPseq_HumanGW15_fragmented_peak_677	chr10	51244929	51245437	#ERROR!	177	NA	intron (NM_001098512, intron 2 of 17)	intron (NM_001098512, intron 2 of 17)	-54390	NR_030336	693190		NR_030336	ENSG00000207813	MIR605	MIRN605|hsa-mir-605|mir-605	microRNA 605	ncRNA
ChIPseq_HumanGW15_fragmented_peak_5942	chr7	27910414	27910708	#ERROR!	177	NA	intron (NM_175061, intron 2 of 4)	MamRep434|DNA|TcMar-Tigger	170466	NM_001362794	8887	Hs.34576	NM_006024	ENSG00000106052	TAX1BP1	CALCOCO3|T6BP|TXBP151	Tax1 binding protein 1	protein-coding
ChIPseq_HumanGW15_fragmented_peak_1060	chr11	47020843	47021853	#ERROR!	177	NA	intron (NR_103472, intron 2 of 7)	intron (NR_103472, intron 2 of 7)	84587	NR_103472	79096	Hs.368296	NM_024113	ENSG00000149179	C11orf49	-	chromosome 11 open reading frame 49	protein-coding
ChIPseq_HumanGW15_fragmented_peak_739	chr10	78079404	78079783	#ERROR!	177	NA	Intergenic	Intergenic	45730	NM_001142285	6229	Hs.280130	NM_001026	ENSG00000138326	RPS24	DBA3|S24|eS24	ribosomal protein S24	protein-coding
ChIPseq_HumanGW15_fragmented_peak_4347	chr3	144104200	144104485	#ERROR!	177	NA	Intergenic	Intergenic	131261	NM_001134470	205428	Hs.288954	NM_173552	ENSG00000181744	DIPK2A	C3orf58|DIA1|GoPro49|HASF	divergent protein kinase domain 2A	protein-coding
ChIPseq_HumanGW15_fragmented_peak_3168	chr2	60273971	60274331	#ERROR!	177	NA	Intergenic	Intergenic	108885	NR_132991	106660609	Hs.565545	NR_132991	ENSG00000228590	MIR4432HG	-	MIR4432 host gene	ncRNA
ChIPseq_HumanGW15_fragmented_peak_4356	chr3	149593485	149593752	#ERROR!	177	NA	intron (NM_001348362, intron 5 of 9)	intron (NM_001348362, intron 5 of 9)	64407	NM_015472	25937	Hs.477921	NM_015472	ENSG00000018408	WWTR1	TAZ	WW domain containing transcription regulator 1	protein-coding
ChIPseq_HumanGW15_fragmented_peak_6980	chr9	133916180	133916456	#ERROR!	176	NA	intron (NM_001134398, intron 2 of 29)	intron (NM_001134398, intron 2 of 29)	76006	NM_003371	7410	Hs.369921	NM_003371	ENSG00000160293	VAV2	VAV-2	vav guanine nucleotide exchange factor 2	protein-coding
ChIPseq_HumanGW15_fragmented_peak_2549	chr16	79437810	79438386	#ERROR!	176	NA	Intergenic	Intergenic	162639	NM_005360	4094	Hs.134859	NM_005360	ENSG00000178573	MAF	AYGRP|CCA4|CTRCT21|c-MAF	MAF bZIP transcription factor	protein-coding
ChIPseq_HumanGW15_fragmented_peak_3258	chr2	103789361	103790035	#ERROR!	176	NA	Intergenic	Intergenic	618634	NR_037885	100287010	Hs.694603	NR_037885		LOC100287010	-	uncharacterized LOC100287010	ncRNA
ChIPseq_HumanGW15_fragmented_peak_535	chr1	243470547	243471297	#ERROR!	176	NA	intron (NM_006642, intron 16 of 17).2	intron (NM_006642, intron 16 of 17).2	124746	NR_039824	100616343		NR_039824	ENSG00000265201	MIR4677	mir-4677	microRNA 4677	ncRNA
ChIPseq_HumanGW15_fragmented_peak_5337	chr5	146789855	146790744	#ERROR!	176	NA	intron (NM_001271899, intron 2 of 9)	intron (NM_001271899, intron 2 of 9)	88486	NM_001271948	5521	Hs.627618	NM_181674	ENSG00000156475	PPP2R2B	B55BETA|PP2AB55BETA|PP2ABBETA|PP2APR55B|PP2APR55BETA|PR2AB55BETA|PR2ABBETA|PR2APR55BETA|PR52B|PR55-BETA|PR55BETA|SCA12	protein phosphatase 2 regulatory subunit Bbeta	protein-coding
ChIPseq_HumanGW15_fragmented_peak_6848	chr9	84990373	84990962	#ERROR!	176	NA	intron (NM_001018064, intron 16 of 17)	intron (NM_001018064, intron 16 of 17)	284766	NM_001369552	4915	Hs.494312	NM_006180	ENSG00000148053	NTRK2	EIEE58|GP145-TrkB|OBHD|TRKB|trk-B	neurotrophic receptor tyrosine kinase 2	protein-coding
ChIPseq_HumanGW15_fragmented_peak_6751	chr9	27353676	27354083	#ERROR!	176	NA	intron (NM_024761, intron 3 of 3)	intron (NM_024761, intron 3 of 3)	-56729	NM_020641	54586	Hs.163070	NM_020641	ENSG00000120160	EQTN	AFAF|C9orf11|SPACA8	equatorin	protein-coding
ChIPseq_HumanGW15_fragmented_peak_3752	chr20	46365330	46365677	#ERROR!	176	NA	TTS (NM_001318253)	TTS (NM_001318253)	-1045	NM_001281458	51006	Hs.593344	NM_015945	ENSG00000080189	SLC35C2	BA394O2.1|C20orf5|CGI-15|OVCOV1	solute carrier family 35 member C2	protein-coding
ChIPseq_HumanGW15_fragmented_peak_5701	chr6	111552100	111552593	#ERROR!	176	NA	intron (NR_034109, intron 1 of 1)	intron (NR_034109, intron 1 of 1)	14933	NM_001164283	10758	Hs.561514	NM_147200	ENSG00000056972	TRAF3IP2	ACT1|C6orf2|C6orf4|C6orf5|C6orf6|CANDF8|CIKS|PSORS13	TRAF3 interacting protein 2	protein-coding
ChIPseq_HumanGW15_fragmented_peak_889	chr10	125490953	125491817	#ERROR!	175	NA	Intergenic	Intergenic	-82986	NR_023362	100169752	Hs.652647	NR_023362	ENSG00000237675	TEX36-AS1	-	TEX36 antisense RNA 1	ncRNA
ChIPseq_HumanGW15_fragmented_peak_254	chr1	94592193	94592940	#ERROR!	175	NA	Intergenic	Intergenic	48864	NR_162147	113219466		NR_162147		MIR12133	-	microRNA 12133	ncRNA
ChIPseq_HumanGW15_fragmented_peak_3662	chr20	10501400	10501700	#ERROR!	175	NA	intron (NM_001009608, intron 2 of 7)	intron (NM_001009608, intron 2 of 7)	66245	NM_001009608	128710	Hs.668782	NM_001009608	ENSG00000149346	SLX4IP	C20orf94|bA204H22.1|bA254M13.1|dJ1099D15.3	SLX4 interacting protein	protein-coding
ChIPseq_HumanGW15_fragmented_peak_3867	chr21	32521105	32521660	#ERROR!	175	NA	Intergenic	Intergenic	64141	NM_144659	140290	Hs.728804	NM_018277	ENSG00000242220	TCP10L	C21orf77|PRED77|TCP10A-1|TCP10A-2	t-complex 10 like	protein-coding
ChIPseq_HumanGW15_fragmented_peak_5325	chr5	143521890	143522204	#ERROR!	175	NA	Intergenic	Intergenic	-86535	NM_001018075	2908	Hs.122926	NM_000176	ENSG00000113580	NR3C1	GCCR|GCR|GCRST|GR|GRL	nuclear receptor subfamily 3 group C member 1	protein-coding
ChIPseq_HumanGW15_fragmented_peak_3195	chr2	67974669	67975082	#ERROR!	175	NA	Intergenic	Intergenic	88129	NM_173177	10438	Hs.602900	NM_006333	ENSG00000197223	C1D	LRP1|Rrp47|SUN-CoR|SUNCOR|hC1D	C1D nuclear receptor corepressor	protein-coding
ChIPseq_HumanGW15_fragmented_peak_252	chr1	93636296	93636528	#ERROR!	175	NA	intron (NM_001261409, intron 3 of 11)	intron (NM_001261409, intron 3 of 11)	-22315	NM_001261410	8412	Hs.36958	NM_003567	ENSG00000137936	BCAR3	AND-34|NSP2|SH2D3B	BCAR3 adaptor protein, NSP family member	protein-coding
ChIPseq_HumanGW15_fragmented_peak_946	chr11	13927554	13927780	#ERROR!	175	NA	Intergenic	Intergenic	-2804	NR_135052	101928132	Hs.568970	NR_135052	ENSG00000254438	LINC02683	-	long intergenic non-protein coding RNA 2683	ncRNA
ChIPseq_HumanGW15_fragmented_peak_6582	chr8	117245138	117245600	#ERROR!	175	NA	Intergenic	Intergenic	110374	NM_001172814	169026	Hs.532270	NM_173851	ENSG00000164756	SLC30A8	ZNT8|ZnT-8	solute carrier family 30 member 8	protein-coding
ChIPseq_HumanGW15_fragmented_peak_6149	chr7	111091708	111092505	#ERROR!	174	NA	intron (NM_018334, intron 1 of 1)	intron (NM_018334, intron 1 of 1)	979	NM_018334	54674	Hs.3781	NM_018334	ENSG00000173114	LRRN3	FIGLER5|NLRR-3|NLRR3	leucine rich repeat neuronal 3	protein-coding
ChIPseq_HumanGW15_fragmented_peak_5599	chr6	80197561	80197862	#ERROR!	174	NA	intron (NR_134945, intron 7 of 10)	intron (NR_134945, intron 7 of 10)	91040	NM_183050	594	Hs.156414	NM_000056	ENSG00000083123	BCKDHB	BCKDE1B|BCKDH E1-beta|E1B	branched chain keto acid dehydrogenase E1 subunit beta	protein-coding
ChIPseq_HumanGW15_fragmented_peak_5023	chr5	66426893	66427183	#ERROR!	174	NA	Intergenic	Intergenic	84566	NR_105001	101928769	Hs.97903	NR_105001	ENSG00000250313	LINC02229	-	long intergenic non-protein coding RNA 2229	ncRNA
ChIPseq_HumanGW15_fragmented_peak_1774	chr13	67736756	67737172	#ERROR!	174	NA	Intergenic	Intergenic	364577	NR_130792	100874145	Hs.508194	NR_130792	ENSG00000230040	LINC00364	LncRNA00364	long intergenic non-protein coding RNA 364	ncRNA
ChIPseq_HumanGW15_fragmented_peak_2491	chr16	54654570	54655522	#ERROR!	174	NA	Intergenic	Intergenic	193187	NR_134971	101927480	Hs.499208	NR_134971	ENSG00000245694	LOC101927480	-	uncharacterized LOC101927480	ncRNA
ChIPseq_HumanGW15_fragmented_peak_1341	chr12	22255190	22255467	#ERROR!	174	NA	exon (NM_003034, exon 3 of 5)	exon (NM_003034, exon 3 of 5)	79386	NM_001304450	6489	Hs.408614	NM_003034	ENSG00000111728	ST8SIA1	GD3S|SIAT8|SIAT8-A|SIAT8A|ST8SiaI	ST8 alpha-N-acetyl-neuraminide alpha-2,8-sialyltransferase 1	protein-coding
ChIPseq_HumanGW15_fragmented_peak_3352	chr2	134540751	134541225	#ERROR!	174	NA	intron (NM_030923, intron 4 of 7)	L2a|LINE|L2	178012	NM_030923	81615	Hs.369471	NM_030923	ENSG00000152128	TMEM163	DC29|SV31	transmembrane protein 163	protein-coding
ChIPseq_HumanGW15_fragmented_peak_3676-2	chr20	14825194	14826026	#ERROR!	174	NA	intron (NM_001351663, intron 5 of 17)	intron (NM_001351663, intron 5 of 17)	103908	NR_110318	100379174	Hs.407533	NR_037841	ENSG00000235914	MACROD2-AS1	BA318C17.1|NCRNA00186	MACROD2 antisense RNA 1	ncRNA
ChIPseq_HumanGW15_fragmented_peak_1787	chr13	73766031	73766324	#ERROR!	174	NA	intron (NM_007249, intron 5 of 7)	intron (NM_007249, intron 5 of 7)	201933	NR_047009	100874155	Hs.672679	NR_047009		LINC00392	-	long intergenic non-protein coding RNA 392	ncRNA
ChIPseq_HumanGW15_fragmented_peak_4157	chr3	70822465	70823049	#ERROR!	174	NA	Intergenic	Intergenic	242167	NM_001349344	27086	Hs.59368	NM_032682	ENSG00000114861	FOXP1	12CC4|HSPC215|MFH|QRF1|hFKH1B	forkhead box P1	protein-coding
ChIPseq_HumanGW15_fragmented_peak_3796	chr20	56554833	56555166	#ERROR!	174	NA	Intergenic	Intergenic	21753	NM_001013646	388799	Hs.287759	NM_001013646	ENSG00000213714	FAM209B	C20orf107|dJ1153D9.4	family with sequence similarity 209 member B	protein-coding
ChIPseq_HumanGW15_fragmented_peak_5197	chr5	109645938	109646216	#ERROR!	174	NA	Intergenic	Intergenic	-43289	NM_002372	4124	Hs.432822	NM_002372	ENSG00000112893	MAN2A1	AMan II|GOLIM7|MANA2|MANII	mannosidase alpha class 2A member 1	protein-coding
ChIPseq_HumanGW15_fragmented_peak_533	chr1	243416129	243416866	#ERROR!	174	NA	intron (NM_006642, intron 14 of 17).2	intron (NM_006642, intron 14 of 17).2	70321	NR_039824	100616343		NR_039824	ENSG00000265201	MIR4677	mir-4677	microRNA 4677	ncRNA
ChIPseq_HumanGW15_fragmented_peak_6687	chr9	10774211	10774440	#ERROR!	174	NA	Intergenic	Intergenic	161119	NR_110696	101929428	Hs.434446	NR_110696	ENSG00000226717	PTPRD-AS2	-	PTPRD antisense RNA 2 (head to head)	ncRNA
ChIPseq_HumanGW15_fragmented_peak_1180	chr11	110134153	110134424	#ERROR!	174	NA	intron (NM_033390, intron 1 of 5)	intron (NM_033390, intron 1 of 5)	40896	NM_033390	85463	Hs.376289	NM_033390	ENSG00000149289	ZC3H12C	MCPIP3	zinc finger CCCH-type containing 12C	protein-coding
ChIPseq_HumanGW15_fragmented_peak_2849	chr18	45024072	45025003	#ERROR!	174	NA	intron (NM_015559, intron 4 of 5)	intron (NM_015559, intron 4 of 5)	-54371	NR_036203	100422829		NR_036203	ENSG00000265957	MIR4319	-	microRNA 4319	ncRNA
ChIPseq_HumanGW15_fragmented_peak_3362	chr2	136510119	136510611	#ERROR!	174	NA	Intergenic	Intergenic	-255180	NM_001316349	80731	Hs.68533	NM_001080427	ENSG00000144229	THSD7B	-	thrombospondin type 1 domain containing 7B	protein-coding
ChIPseq_HumanGW15_fragmented_peak_337	chr1	164518935	164519324	#ERROR!	174	NA	Intergenic	Intergenic	-40231	NM_001204963	5087	Hs.557097	NM_002585	ENSG00000185630	PBX1	CAKUHED	PBX homeobox 1	protein-coding
ChIPseq_HumanGW15_fragmented_peak_3676	chr20	14825194	14826026	#ERROR!	174	NA	intron (NM_001351663, intron 5 of 17)	intron (NM_001351663, intron 5 of 17)	103908	NR_110318	100379174	Hs.407533	NR_037841	ENSG00000235914	MACROD2-AS1	BA318C17.1|NCRNA00186	MACROD2 antisense RNA 1	ncRNA
ChIPseq_HumanGW15_fragmented_peak_2122	chr14	86464262	86464714	#ERROR!	174	NA	Intergenic	Intergenic	-441290	NR_038445	283585	Hs.381998	NR_038445	ENSG00000258804	LINC01148	-	long intergenic non-protein coding RNA 1148	ncRNA
ChIPseq_HumanGW15_fragmented_peak_649	chr10	34854305	34854534	#ERROR!	174	NA	Intergenic	Intergenic	38651	NR_108043	100505601	Hs.549790	NR_108043	ENSG00000226386	PARD3-AS1	-	PARD3 antisense RNA 1	ncRNA
ChIPseq_HumanGW15_fragmented_peak_4418	chr3	175057544	175058135	#ERROR!	174	NA	intron (NM_207015, intron 1 of 13)	intron (NM_207015, intron 1 of 13)	57403	NR_046390	100862679	Hs.148810	NR_046390	ENSG00000230292	NAALADL2-AS3	-	NAALADL2 antisense RNA 3	ncRNA
ChIPseq_HumanGW15_fragmented_peak_3779	chr20	53003463	53003800	#ERROR!	174	NA	intron (NM_173485, intron 1 of 2)	intron (NM_173485, intron 1 of 2)	31273	NM_173485	128553	Hs.473117	NM_173485	ENSG00000182463	TSHZ2	C20orf17|OVC10-2|TSH2|ZABC2|ZNF218	teashirt zinc finger homeobox 2	protein-coding
ChIPseq_HumanGW15_fragmented_peak_6120	chr7	95478326	95478864	#ERROR!	174	NA	Intergenic	Intergenic	-7306	NM_145872	51666	Hs.602765	NM_016116	ENSG00000005981	ASB4	ASB-4	ankyrin repeat and SOCS box containing 4	protein-coding
ChIPseq_HumanGW15_fragmented_peak_5446	chr6	3644440	3644818	#ERROR!	174	NA	Intergenic	Intergenic	107383	NM_183373	221749	Hs.484500	NM_183373	ENSG00000168994	PXDC1	C6orf145	PX domain containing 1	protein-coding
ChIPseq_HumanGW15_fragmented_peak_4155	chr3	69460046	69460451	#ERROR!	174	NA	Intergenic	Intergenic	-74160	NM_015123	23150	Hs.371681	NM_015123	ENSG00000114541	FRMD4B	6030440G05Rik|GRSP1	FERM domain containing 4B	protein-coding
ChIPseq_HumanGW15_fragmented_peak_1819	chr13	87127988	87128269	#ERROR!	174	NA	Intergenic	Intergenic	216208	NR_132371	106144533	Hs.525107	NR_132371		LINC00430	-	long intergenic non-protein coding RNA 430	ncRNA
ChIPseq_HumanGW15_fragmented_peak_2242	chr15	53830063	53830424	#ERROR!	174	NA	Intergenic	Intergenic	-67365	NR_102334	256764	Hs.122125	NM_182758	ENSG00000166415	WDR72	AI2A3	WD repeat domain 72	protein-coding
ChIPseq_HumanGW15_fragmented_peak_6424	chr8	57006668	57007397	#ERROR!	174	NA	Intergenic	Intergenic	-13165	NM_017813	54928	Hs.438689	NM_017813	ENSG00000104331	IMPAD1	GPAPP|IMP 3|IMP-3|IMPA3	inositol monophosphatase domain containing 1	protein-coding
ChIPseq_HumanGW15_fragmented_peak_3497	chr2	178212088	178212309	#ERROR!	174	NA	intron (NM_001201480, intron 1 of 25)	intron (NM_001201480, intron 1 of 25)	17686	NM_032523	114880	Hs.318775	NM_032523	ENSG00000079156	OSBPL6	ORP6	oxysterol binding protein like 6	protein-coding
ChIPseq_HumanGW15_fragmented_peak_1802	chr13	78402519	78402773	#ERROR!	173	NA	intron (NR_047001, intron 3 of 5)	intron (NR_047001, intron 3 of 5)	-193476	NR_158457	780529	Hs.587755	NR_158457		LOC780529	-	uncharacterized LOC780529	ncRNA
ChIPseq_HumanGW15_fragmented_peak_30	chr1	11199373	11199578	#ERROR!	173	NA	intron (NM_004958, intron 27 of 57)	intron (NM_004958, intron 27 of 57)	10120	NM_021146	10218	Hs.146559	NM_021146	ENSG00000171819	ANGPTL7	AngX|CDT6|dJ647M16.1	angiopoietin like 7	protein-coding
ChIPseq_HumanGW15_fragmented_peak_6929	chr9	117464969	117465415	#ERROR!	173	NA	Intergenic	Intergenic	-50135	NM_001365068	23245	Hs.601562	NM_014010	ENSG00000148219	ASTN2	bA67K19.1	astrotactin 2	protein-coding
ChIPseq_HumanGW15_fragmented_peak_3119	chr2	37544128	37544709	#ERROR!	172	NA	Intergenic	LTR82A|LTR|ERVL	127781	NM_006449	10602	Hs.369574	NM_006449	ENSG00000163171	CDC42EP3	BORG2|CEP3|UB1	CDC42 effector protein 3	protein-coding
ChIPseq_HumanGW15_fragmented_peak_5299	chr5	129398140	129398584	#ERROR!	172	NA	Intergenic	Intergenic	-1215	NR_039665	100616325		NR_039665	ENSG00000265691	MIR4460	-	microRNA 4460	ncRNA
ChIPseq_HumanGW15_fragmented_peak_4552	chr4	25890760	25891428	#ERROR!	172	NA	Intergenic	LTR16A1|LTR|ERVL	-23098	NM_001145432	389203	Hs.479386	NM_001145432	ENSG00000250317	SMIM20	C4orf52|MITRAC7|PNX	small integral membrane protein 20	protein-coding
ChIPseq_HumanGW15_fragmented_peak_7040	chrX	34629567	34630004	#ERROR!	172	NA	3' UTR (NM_031442, exon 3 of 3)	3' UTR (NM_031442, exon 3 of 3)	27500	NM_031442	83604	Hs.8769	NM_031442	ENSG00000147027	TMEM47	BCMP1|TM4SF10|VAB-9	transmembrane protein 47	protein-coding
ChIPseq_HumanGW15_fragmented_peak_5056	chr5	74627548	74628519	#ERROR!	172	NA	non-coding (NR_046318, exon 2 of 2)	non-coding (NR_046318, exon 2 of 2)	-11990	NM_001292004	3074	Hs.69293	NM_000521	ENSG00000049860	HEXB	ENC-1AS|HEL-248|HEL-S-111	hexosaminidase subunit beta	protein-coding
ChIPseq_HumanGW15_fragmented_peak_6485	chr8	76203182	76203462	#ERROR!	172	NA	Intergenic	Intergenic	-203332	NR_105006	101926978	Hs.615028	NR_105006	ENSG00000254300	LINC01111	-	long intergenic non-protein coding RNA 1111	ncRNA
ChIPseq_HumanGW15_fragmented_peak_4644	chr4	70365546	70365918	#ERROR!	172	NA	intron (NM_012390, intron 2 of 2)	intron (NM_012390, intron 2 of 2)	4972	NM_012390	26952	Hs.701334	NM_012390	ENSG00000109208	SMR3A	P-B1|PBI|PRL5|PROL5	submaxillary gland androgen regulated protein 3A	protein-coding
ChIPseq_HumanGW15_fragmented_peak_5382	chr5	161052735	161053214	#ERROR!	172	NA	Intergenic	MIRb|SINE|MIR	-114348	NR_027111	285629	Hs.554279	NR_027111	ENSG00000253417	LINC02159	-	long intergenic non-protein coding RNA 2159	ncRNA
ChIPseq_HumanGW15_fragmented_peak_2074	chr14	72451444	72451718	#ERROR!	171	NA	intron (NM_001370288, intron 3 of 16)	intron (NM_001370288, intron 3 of 16)	-65239	NR_106994	102465832		NR_106994	ENSG00000273830	MIR7843	hsa-mir-7843	microRNA 7843	ncRNA
ChIPseq_HumanGW15_fragmented_peak_5485	chr6	15264915	15265136	#ERROR!	171	NA	intron (NM_001267040, intron 1 of 17)	intron (NM_001267040, intron 1 of 17)	16170	NM_001267040	3720	Hs.269059	NM_004973	ENSG00000008083	JARID2	JMJ	jumonji and AT-rich interaction domain containing 2	protein-coding
ChIPseq_HumanGW15_fragmented_peak_6861	chr9	89675231	89675575	#ERROR!	171	NA	intron (NR_024280, intron 3 of 5)	intron (NR_024280, intron 3 of 5)	35620	NR_024280	100129066	Hs.125947	NR_024280	ENSG00000237372	UNQ6494	-	uncharacterized LOC100129066	ncRNA
ChIPseq_HumanGW15_fragmented_peak_397	chr1	183652883	183653145	#ERROR!	171	NA	intron (NM_203454, intron 1 of 1)	intron (NM_203454, intron 1 of 1)	302	NM_203454	403314	Hs.97335	NM_203454	ENSG00000173627	APOBEC4	C1orf169	apolipoprotein B mRNA editing enzyme catalytic polypeptide like 4	protein-coding
ChIPseq_HumanGW15_fragmented_peak_5567	chr6	53837923	53838784	#ERROR!	171	NA	intron (NM_018214, intron 1 of 13)	intron (NM_018214, intron 1 of 13)	43348	NM_018214	55227	Hs.606493	NM_018214	ENSG00000137269	LRRC1	LANO|dJ523E19.1	leucine rich repeat containing 1	protein-coding
ChIPseq_HumanGW15_fragmented_peak_2059	chr14	68364458	68364734	#ERROR!	171	NA	intron (NM_133509, intron 8 of 10)	intron (NM_133509, intron 8 of 10)	264191	NR_135816	100996664		NR_135816		LOC100996664	-	uncharacterized LOC100996664	ncRNA
ChIPseq_HumanGW15_fragmented_peak_1223	chr11	121389580	121390168	#ERROR!	171	NA	Intergenic	Intergenic	-62440	NM_003105	6653	Hs.368592	NM_003105	ENSG00000137642	SORL1	C11orf32|LR11|LRP9|SORLA|SorLA-1|gp250	sortilin related receptor 1	protein-coding
ChIPseq_HumanGW15_fragmented_peak_6803	chr9	78778604	78779404	#ERROR!	171	NA	Intergenic	Intergenic	366662	NR_109771	101927450	Hs.738041	NR_109771	ENSG00000260995	LOC101927450	-	uncharacterized LOC101927450	ncRNA
ChIPseq_HumanGW15_fragmented_peak_6919	chr9	115220211	115220794	#ERROR!	171	NA	intron (NR_163556, intron 1 of 7)	intron (NR_163556, intron 1 of 7)	78684	NR_163556	50514	Hs.148841	NM_017418	ENSG00000173077	2023-12-01	CTS9	deleted in esophageal cancer 1	ncRNA
ChIPseq_HumanGW15_fragmented_peak_1033	chr11	36162159	36163456	#ERROR!	170	NA	intron (NM_001304263, intron 3 of 4)	intron (NM_001304263, intron 3 of 4)	-84906	NR_135064	101928510	Hs.675857	NR_135064		LOC101928510	-	uncharacterized LOC101928510	ncRNA
ChIPseq_HumanGW15_fragmented_peak_1584	chr12	109723640	109723945	#ERROR!	170	NA	intron (NM_032829, intron 1 of 2)	intron (NM_032829, intron 1 of 2)	9967	NM_032829	84915	Hs.661785	NM_032829	ENSG00000139438	FAM222A	C12orf34	family with sequence similarity 222 member A	protein-coding
ChIPseq_HumanGW15_fragmented_peak_2947	chr19	5036599	5036924	#ERROR!	170	NA	intron (NM_001370094, intron 3 of 10)	intron (NM_001370094, intron 3 of 10)	67648	NM_001370093	23030	Hs.654816	NM_015015	ENSG00000127663	KDM4B	JMJD2B|TDRD14B	lysine demethylase 4B	protein-coding
ChIPseq_HumanGW15_fragmented_peak_2826	chr18	35050890	35051200	#ERROR!	170	NA	intron (NR_046177, intron 1 of 6)	intron (NR_046177, intron 1 of 6)	9632	NM_014268	10982	Hs.532824	NM_014268	ENSG00000166974	MAPRE2	CSCSC2|EB1|EB2|RP1	microtubule associated protein RP/EB family member 2	protein-coding
ChIPseq_HumanGW15_fragmented_peak_6213	chr7	131600594	131600822	#ERROR!	170	NA	Intergenic	Intergenic	-44080	NM_001018111	5420	Hs.744213	NM_005397	ENSG00000128567	PODXL	Gp200|PC|PCLP|PCLP-1	podocalyxin like	protein-coding
ChIPseq_HumanGW15_fragmented_peak_1640	chr12	128004053	128004349	#ERROR!	169	NA	Intergenic	Intergenic	-20310	NR_126452	104472718	Hs.628661	NR_126452		LINC00508	-	long intergenic non-protein coding RNA 508	ncRNA
ChIPseq_HumanGW15_fragmented_peak_1429	chr12	58008739	58009291	#ERROR!	169	NA	Intergenic	Intergenic	67448	NM_001320410	91419	Hs.61188	NM_033276	ENSG00000166896	ATP23	KUB3|XRCC6BP1	ATP23 metallopeptidase and ATP synthase assembly factor homolog	protein-coding
ChIPseq_HumanGW15_fragmented_peak_4841	chr4	156981485	156981909	#ERROR!	169	NA	Intergenic	Intergenic	-9898	NR_036641	56034	Hs.570855	NM_016205	ENSG00000145431	PDGFC	FALLOTEIN|SCDGF	platelet derived growth factor C	protein-coding
ChIPseq_HumanGW15_fragmented_peak_3112	chr2	35301299	35301585	#ERROR!	169	NA	Intergenic	Intergenic	-169963	NR_039629	100616475		NR_039629	ENSG00000265301	MIR548AD	-	microRNA 548ad	ncRNA
ChIPseq_HumanGW15_fragmented_peak_4224	chr3	94158627	94159769	#ERROR!	168	NA	Intergenic	Intergenic	96137	NM_022072	63899	Hs.436594	NM_022072	ENSG00000178694	NSUN3	MST077|MSTP077	NOP2/Sun RNA methyltransferase 3	protein-coding
ChIPseq_HumanGW15_fragmented_peak_4558	chr4	26238729	26239018	#ERROR!	168	NA	Intergenic	Intergenic	-80837	NM_005349	3516	Hs.479396	NM_005349	ENSG00000168214	RBPJ	AOS3|CBF1|IGKJRB|IGKJRB1|KBF2|RBP-J|RBPJK|RBPSUH|SUH|csl	recombination signal binding protein for immunoglobulin kappa J region	protein-coding
ChIPseq_HumanGW15_fragmented_peak_291	chr1	111161872	111162269	#ERROR!	168	NA	intron (NM_001007794, intron 4 of 8)	L2|LINE|L2	21847	NM_006090	10390	Hs.363572	NM_006090	ENSG00000134255	CEPT1	-	choline/ethanolamine phosphotransferase 1	protein-coding
ChIPseq_HumanGW15_fragmented_peak_6464	chr8	66219342	66220355	#ERROR!	168	NA	Intergenic	Intergenic	27734	NR_039979	100505659	Hs.529729	NR_039979	ENSG00000253138	LINC00967	-	long intergenic non-protein coding RNA 967	ncRNA
ChIPseq_HumanGW15_fragmented_peak_2075	chr14	73833654	73833867	#ERROR!	168	NA	Intergenic	Intergenic	-3625	NR_135238	100506498	Hs.569330	NR_135238	ENSG00000258586	LINC02274	-	long intergenic non-protein coding RNA 2274	ncRNA
ChIPseq_HumanGW15_fragmented_peak_1752	chr13	58619352	58619757	#ERROR!	168	NA	Intergenic	Intergenic	-386437	NR_132367	106144531	Hs.736640	NR_132367	ENSG00000232954	LINC00374	-	long intergenic non-protein coding RNA 374	ncRNA
ChIPseq_HumanGW15_fragmented_peak_804	chr10	105700199	105700695	#ERROR!	168	NA	intron (NR_120625, intron 3 of 3)	intron (NR_120625, intron 3 of 3)	119886	NR_120625	101927549	Hs.556885	NR_120625		LINC02627	-	long intergenic non-protein coding RNA 2627	ncRNA
ChIPseq_HumanGW15_fragmented_peak_777	chr10	93849857	93850076	#ERROR!	168	NA	Intergenic	Intergenic	-44012	NR_144336	159371	Hs.632085	NM_153226	ENSG00000176273	SLC35G1	C10orf60|POST|TMEM20	solute carrier family 35 member G1	protein-coding
ChIPseq_HumanGW15_fragmented_peak_1085	chr11	69157219	69157628	#ERROR!	168	NA	5' UTR (NM_001369201, exon 2 of 2)	5' UTR (NM_001369201, exon 2 of 2)	1488	NR_161183	107984345		NM_001369201		SMIM38	-	small integral membrane protein 38	protein-coding
ChIPseq_HumanGW15_fragmented_peak_3389	chr2	148914431	148914831	#ERROR!	168	NA	intron (NM_004522, intron 1 of 25)	UCON85|Unknown|Unknown	-33244	NR_111932	3800	Hs.435557	NM_004522	ENSG00000168280	KIF5C	CDCBM2|KINN|NKHC|NKHC-2|NKHC2	kinesin family member 5C	protein-coding
ChIPseq_HumanGW15_fragmented_peak_5847	chr6	163943591	163944645	#ERROR!	168	NA	Intergenic	Intergenic	-272634	NR_134620	102724152	Hs.738183	NR_134620		LOC102724152	-	uncharacterized LOC102724152	ncRNA
ChIPseq_HumanGW15_fragmented_peak_5368	chr5	156474394	156474751	#ERROR!	168	NA	intron (NM_001128209, intron 2 of 7)	intron (NM_001128209, intron 2 of 7)	147408	NM_001128209	6444	Hs.387207	NM_000337	ENSG00000170624	SGCD	35DAG|CMD1L|DAGD|LGMDR6|SG-delta|SGCDP|SGD	sarcoglycan delta	protein-coding
ChIPseq_HumanGW15_fragmented_peak_2719	chr17	71828221	71828799	#ERROR!	168	NA	Intergenic	Intergenic	197469	NR_110876	102723505	Hs.547482	NR_110876		ROCR	LINC02095	regulator of chondrogenesis RNA	ncRNA
ChIPseq_HumanGW15_fragmented_peak_4333	chr3	134964258	134964718	#ERROR!	167	NA	intron (NM_004441, intron 3 of 15)	intron (NM_004441, intron 3 of 15)	169228	NM_004441	2047	Hs.116092	NM_004441	ENSG00000154928	EPHB1	ELK|EPHT2|Hek6|NET	EPH receptor B1	protein-coding
ChIPseq_HumanGW15_fragmented_peak_2674	chr17	56130674	56130880	#ERROR!	166	NA	Intergenic	Intergenic	-22698	NM_153228	162282	Hs.673040	NM_153228	ENSG00000153930	ANKFN1	-	ankyrin repeat and fibronectin type III domain containing 1	protein-coding
ChIPseq_HumanGW15_fragmented_peak_6295	chr8	5206992	5207750	#ERROR!	166	NA	Intergenic	Intergenic	-212457	NM_033225	64478	Hs.571466	NM_033225	ENSG00000183117	CSMD1	PPP1R24	CUB and Sushi multiple domains 1	protein-coding
ChIPseq_HumanGW15_fragmented_peak_6902	chr9	108207796	108208179	#ERROR!	166	NA	Intergenic	Intergenic	647999	NM_006686	10880	Hs.534390	NM_006686	ENSG00000148156	ACTL7B	Tact1	actin like 7B	protein-coding
ChIPseq_HumanGW15_fragmented_peak_3579	chr2	212477539	212477945	#ERROR!	166	NA	intron (NM_001042599, intron 1 of 26)	intron (NM_001042599, intron 1 of 26)	-51382	NR_031643	100313771		NR_031643	ENSG00000221782	MIR548F2	MIR548F-2|MIRN548F2|hsa-mir-548f-2	microRNA 548f-2	ncRNA
ChIPseq_HumanGW15_fragmented_peak_967	chr11	19079716	19080316	#ERROR!	166	NA	Intergenic	Intergenic	-19299	NM_054030	117194	Hs.350566	NM_054030	ENSG00000183695	MRGPRX2	MGRG3|MRGX2	MAS related GPR family member X2	protein-coding
ChIPseq_HumanGW15_fragmented_peak_6183	chr7	122337014	122337270	#ERROR!	166	NA	intron (NM_001167940, intron 28 of 29)	intron (NM_001167940, intron 28 of 29)	-32392	NM_001024613	389549	Hs.553970	NM_001024613	ENSG00000128610	FEZF1	FEZ|HH22|ZNF312B	FEZ family zinc finger 1	protein-coding
ChIPseq_HumanGW15_fragmented_peak_3050	chr2	10983335	10983544	#ERROR!	165	NA	Intergenic	Plat_L3|LINE|CR1	71505	NM_002236	3754	Hs.23735	NM_002236	ENSG00000162975	KCNF1	IK8|KCNF|KV5.1|kH1	potassium voltage-gated channel modifier subfamily F member 1	protein-coding
ChIPseq_HumanGW15_fragmented_peak_5358	chr5	154143280	154143543	#ERROR!	165	NA	Intergenic	Intergenic	-47322	NM_198321	55568	Hs.631797	NM_017540	ENSG00000164574	GALNT10	GALNACT10|PPGALNACT10|PPGANTASE10	polypeptide N-acetylgalactosaminyltransferase 10	protein-coding
ChIPseq_HumanGW15_fragmented_peak_1031	chr11	36104899	36105215	#ERROR!	165	NA	intron (NM_001304263, intron 3 of 4)	intron (NM_001304263, intron 3 of 4)	-27156	NR_135064	101928510	Hs.675857	NR_135064		LOC101928510	-	uncharacterized LOC101928510	ncRNA
ChIPseq_HumanGW15_fragmented_peak_553	chr10	3324231	3324686	#ERROR!	165	NA	intron (NR_131187, intron 1 of 1)	intron (NR_131187, intron 1 of 1)	5763	NR_131187	105376360	Hs.212226	NR_131187		LOC105376360	-	uncharacterized LOC105376360	ncRNA
ChIPseq_HumanGW15_fragmented_peak_6840	chr9	82781862	82782613	#ERROR!	165	NA	Intergenic	Intergenic	280905	NM_152573	158158	Hs.129136	NM_152573	ENSG00000165105	RASEF	RAB45	RAS and EF-hand domain containing	protein-coding
ChIPseq_HumanGW15_fragmented_peak_6192	chr7	127944030	127944525	#ERROR!	165	NA	intron (NM_014390, intron 15 of 23)	intron (NM_014390, intron 15 of 23)	-53232	NR_027330	27099	Hs.657377	NM_014411	ENSG00000279078	SND1-IT1	C7orf54|NAG8|NSG-X	SND1 intronic transcript 1	ncRNA
ChIPseq_HumanGW15_fragmented_peak_3915	chr22	27202657	27203171	#ERROR!	165	NA	Intergenic	Intergenic	15398	NM_001318392	105372977	Hs.743180	NM_001318392		LOC105372977	-	uncharacterized LOC105372977	protein-coding
ChIPseq_HumanGW15_fragmented_peak_1554	chr12	102961208	102961801	#ERROR!	165	NA	TTS (NM_004316)	TTS (NM_004316)	-3063	NM_001354304	5053	Hs.560019	NM_000277	ENSG00000171759	PAH	PH|PKU|PKU1	phenylalanine hydroxylase	protein-coding
ChIPseq_HumanGW15_fragmented_peak_5957	chr7	29842632	29843371	#ERROR!	165	NA	intron (NM_001080529, intron 2 of 8)	intron (NM_001080529, intron 2 of 8)	36447	NM_001080529	644150	Hs.380698	NM_001080529	ENSG00000122574	WIPF3	CR16	WAS/WASL interacting protein family member 3	protein-coding
ChIPseq_HumanGW15_fragmented_peak_5142	chr5	90562417	90562703	#ERROR!	165	NA	intron (NR_003149, intron 1 of 89)	intron (NR_003149, intron 1 of 89)	3763	NR_003149	84059	Hs.591777	NM_032119	ENSG00000164199	ADGRV1	FEB4|GPR98|MASS1|USH2B|USH2C|VLGR1|VLGR1b	adhesion G protein-coupled receptor V1	protein-coding
ChIPseq_HumanGW15_fragmented_peak_127	chr1	54309423	54310064	#ERROR!	165	NA	intron (NM_001009955, intron 4 of 16)	intron (NM_001009955, intron 4 of 16)	73300	NR_103541	619518	Hs.591438	NM_001034847	ENSG00000198711	SSBP3-AS1	C1orf191|MST128|MSTP128	SSBP3 antisense RNA 1	ncRNA
ChIPseq_HumanGW15_fragmented_peak_4531	chr4	17687966	17688432	#ERROR!	165	NA	intron (NM_015688, intron 7 of 17)	intron (NM_015688, intron 7 of 17)	73558	NM_025205	80306	Hs.731966	NM_025205	ENSG00000118579	MED28	1500003D12Rik|EG1|magicin	mediator complex subunit 28	protein-coding
ChIPseq_HumanGW15_fragmented_peak_6508	chr8	81373090	81373327	#ERROR!	165	NA	Intergenic	Intergenic	74231	NM_002677	5375	Hs.571512	NM_002677	ENSG00000147588	PMP2	CMT1G|FABP8|M-FABP|MP2|P2	peripheral myelin protein 2	protein-coding
ChIPseq_HumanGW15_fragmented_peak_3095	chr2	28670655	28671302	#ERROR!	165	NA	Intergenic	Intergenic	65227	NR_145832	100505774	Hs.595909	NR_145832	ENSG00000226833	LOC100505774	-	uncharacterized LOC100505774	ncRNA
ChIPseq_HumanGW15_fragmented_peak_2829	chr18	36493581	36494300	#ERROR!	165	NA	intron (NM_001281740, intron 3 of 28)	intron (NM_001281740, intron 3 of 28)	169478	NR_132982	105372071		NR_132982		LOC105372071	-	uncharacterized LOC105372071	ncRNA
ChIPseq_HumanGW15_fragmented_peak_835	chr10	113273261	113273564	#ERROR!	165	NA	Intergenic	Intergenic	144141	NM_001349870	6934	Hs.593995	NM_030756	ENSG00000148737	TCF7L2	TCF-4|TCF4	transcription factor 7 like 2	protein-coding
ChIPseq_HumanGW15_fragmented_peak_3162	chr2	58557240	58557471	#ERROR!	165	NA	intron (NR_033873, intron 1 of 13)	intron (NR_033873, intron 1 of 13)	36602	NR_033873	400955	Hs.503210	NR_033873	ENSG00000233723	LINC01122	-	long intergenic non-protein coding RNA 1122	ncRNA
ChIPseq_HumanGW15_fragmented_peak_3259	chr2	103873665	103874181	#ERROR!	164	NA	Intergenic	Intergenic	534409	NR_037885	100287010	Hs.694603	NR_037885		LOC100287010	-	uncharacterized LOC100287010	ncRNA
ChIPseq_HumanGW15_fragmented_peak_4730	chr4	111399023	111399282	#ERROR!	164	NA	Intergenic	Intergenic	-538505	NR_030643	100126354		NR_030643	ENSG00000215961	MIR297	MIRN297|hsa-mir-297	microRNA 297	ncRNA
ChIPseq_HumanGW15_fragmented_peak_2390	chr15	96746668	96747000	#ERROR!	164	NA	Intergenic	Intergenic	34820	NR_102754	100652749	Hs.303588	NR_102753	ENSG00000259282	SPATA8-AS1	-	SPATA8 antisense RNA 1 (head to head)	ncRNA
ChIPseq_HumanGW15_fragmented_peak_1951	chr14	31962968	31963257	#ERROR!	164	NA	Intergenic	Intergenic	18259	NR_146544	105370439		NR_146544	ENSG00000258474	LINC02313	-	long intergenic non-protein coding RNA 2313	ncRNA
ChIPseq_HumanGW15_fragmented_peak_321	chr1	156431045	156431494	#ERROR!	164	NA	Intergenic	Intergenic	-1721	NM_001320453	10485	Hs.380027	NM_006365	ENSG00000125462	C1orf61	CROC4	chromosome 1 open reading frame 61	protein-coding
ChIPseq_HumanGW15_fragmented_peak_1450	chr12	67456481	67456695	#ERROR!	164	NA	Intergenic	Intergenic	-14029	NR_146500	102724433		NR_146500	ENSG00000256172	LINC02420	-	long intergenic non-protein coding RNA 2420	ncRNA
ChIPseq_HumanGW15_fragmented_peak_5632	chr6	94478265	94479135	#ERROR!	164	NA	Intergenic	Intergenic	760397	NR_152795	643432	Hs.509936	NR_015362		TSG1	-	tumor suppressor TSG1	ncRNA
ChIPseq_HumanGW15_fragmented_peak_5501	chr6	19714876	19715651	#ERROR!	164	NA	Intergenic	Intergenic	89496	NR_134649	100506885	Hs.346489	NR_134649	ENSG00000228412	LOC100506885	-	uncharacterized LOC100506885	ncRNA
ChIPseq_HumanGW15_fragmented_peak_319	chr1	156429436	156429639	#ERROR!	163	NA	promoter-TSS (NM_001320453)	promoter-TSS (NM_001320453)	11	NR_135262	10485	Hs.380027	NM_006365	ENSG00000125462	C1orf61	CROC4	chromosome 1 open reading frame 61	protein-coding
ChIPseq_HumanGW15_fragmented_peak_3954	chr22	45844090	45844348	#ERROR!	163	NA	3' UTR (NM_001167621, exon 11 of 11)	3' UTR (NM_001167621, exon 11 of 11)	83695	NR_039919	100616253		NR_039919	ENSG00000264160	MIR4762	-	microRNA 4762	ncRNA
ChIPseq_HumanGW15_fragmented_peak_4652	chr4	76198008	76198404	#ERROR!	163	NA	intron (NM_001204255, intron 1 of 8)	intron (NM_001204255, intron 1 of 8)	15618	NM_005506	950	Hs.349656	NM_005506	ENSG00000138760	SCARB2	AMRF|CD36L2|EPM4|HLGP85|LGP85|LIMP-2|LIMPII|SR-BII	scavenger receptor class B member 2	protein-coding
ChIPseq_HumanGW15_fragmented_peak_4888	chr4	185541059	185541770	#ERROR!	162	NA	Intergenic	Intergenic	-5856	NR_047562	27295	Hs.701364	NM_014476	ENSG00000154553	PDLIM3	ALP	PDZ and LIM domain 3	protein-coding
ChIPseq_HumanGW15_fragmented_peak_4402	chr3	169289339	169289635	#ERROR!	162	NA	intron (NM_001205194, intron 1 of 15)	intron (NM_001205194, intron 1 of 15)	-142016	NM_001366474	2122	Hs.656395	NM_004991	ENSG00000085276	MECOM	AML1-EVI-1|EVI1|KMT8E|MDS1|MDS1-EVI1|PRDM3|RUSAT2	MDS1 and EVI1 complex locus	protein-coding
ChIPseq_HumanGW15_fragmented_peak_354	chr1	169869484	169869722	#ERROR!	162	NA	intron (NM_181093, intron 6 of 13)	intron (NM_181093, intron 6 of 13)	24293	NM_020423	57147	Hs.435560	NM_020423	ENSG00000000457	SCYL3	PACE-1|PACE1	SCY1 like pseudokinase 3	protein-coding
ChIPseq_HumanGW15_fragmented_peak_6152	chr7	112395965	112396254	#ERROR!	162	NA	Intergenic	Intergenic	-27035	NM_001007245	3475	Hs.7879	NM_001550	ENSG00000006652	IFRD1	PC4|TIS7	interferon related developmental regulator 1	protein-coding
ChIPseq_HumanGW15_fragmented_peak_6004	chr7	41955938	41956170	#ERROR!	162	NA	Intergenic	Intergenic	-252964	NM_002192	3624	Hs.28792	NM_002192	ENSG00000122641	INHBA	EDF|FRP	inhibin subunit beta A	protein-coding
ChIPseq_HumanGW15_fragmented_peak_5041	chr5	72183198	72183480	#ERROR!	162	NA	intron (NM_001324255, intron 1 of 5)	intron (NM_001324255, intron 1 of 5)	3552	NM_001324255	4131	Hs.335079	NM_005909	ENSG00000131711	MAP1B	FUTSCH|MAP5|PPP1R102	microtubule associated protein 1B	protein-coding
ChIPseq_HumanGW15_fragmented_peak_722	chr10	74418475	74418936	#ERROR!	162	NA	intron (NM_001369124, intron 6 of 9)	intron (NM_001369124, intron 6 of 9)	110619	NR_120673	102723439		NR_120673		LOC102723439	-	uncharacterized LOC102723439	ncRNA
ChIPseq_HumanGW15_fragmented_peak_2297	chr15	69824262	69824496	#ERROR!	162	NA	Intergenic	Intergenic	-10855	NR_026764	414926	Hs.569502	NR_026764	ENSG00000245750	LINC00593	C15orf50	long intergenic non-protein coding RNA 593	ncRNA
ChIPseq_HumanGW15_fragmented_peak_5626	chr6	93272140	93272623	#ERROR!	162	NA	exon (NM_001288629, exon 6 of 17)	exon (NM_001288629, exon 6 of 17)	147178	NM_004440	2045	Hs.73962	NM_004440	ENSG00000135333	EPHA7	EHK-3|EHK3|EK11|HEK11	EPH receptor A7	protein-coding
ChIPseq_HumanGW15_fragmented_peak_6249	chr7	142815233	142815498	#ERROR!	162	NA	intron (NM_001130026, intron 10 of 10)	intron (NM_001130026, intron 10 of 10)	-39649	NM_001280794	2051	Hs.380089	NM_004445	ENSG00000106123	EPHB6	HEP	EPH receptor B6	protein-coding
ChIPseq_HumanGW15_fragmented_peak_5935	chr7	27299639	27300430	#ERROR!	162	NA	Intergenic	Intergenic	-52805	NR_120507	101410536	Hs.687800	NR_120507	ENSG00000253405	EVX1-AS	EVX1-AS1	EVX1 antisense RNA	ncRNA
ChIPseq_HumanGW15_fragmented_peak_5090	chr5	86866132	86866596	#ERROR!	162	NA	Intergenic	Intergenic	119546	NR_105017	100505878	Hs.246405	NR_105017		LINC02059	-	long intergenic non-protein coding RNA 2059	ncRNA
ChIPseq_HumanGW15_fragmented_peak_40	chr1	13585545	13586171	#ERROR!	162	NA	intron (NM_001006624, intron 1 of 5)	intron (NM_001006624, intron 1 of 5)	398	NM_001006625	10630	Hs.468675	NM_006474	ENSG00000162493	PDPN	AGGRUS|GP36|GP40|Gp38|HT1A-1|OTS8|PA2.26|T1A|T1A-2|T1A2|TI1A	podoplanin	protein-coding
ChIPseq_HumanGW15_fragmented_peak_4258	chr3	112035245	112035553	#ERROR!	162	NA	Intergenic	Intergenic	-4219	NR_026734	344805	Hs.435490	NM_001042575	ENSG00000176040	TMPRSS7	-	transmembrane serine protease 7	protein-coding
ChIPseq_HumanGW15_fragmented_peak_4659	chr4	77001974	77002575	#ERROR!	162	NA	intron (NM_001306147, intron 4 of 11)	intron (NM_001306147, intron 4 of 11)	52522	NM_018243	55752	Hs.128199	NM_018243	ENSG00000138758	SEPTIN11	SEPT11	septin 11	protein-coding
ChIPseq_HumanGW15_fragmented_peak_2049	chr14	66242010	66242375	#ERROR!	161	NA	Intergenic	Intergenic	-244179	NR_110308	440184	Hs.412138	NM_001004331	ENSG00000196553	CCDC196	C14orf53|LINC00238|NCRNA00238	coiled-coil domain containing 196	protein-coding
ChIPseq_HumanGW15_fragmented_peak_4586	chr4	41432906	41433301	#ERROR!	161	NA	intron (NM_001289122, intron 1 of 25)	intron (NM_001289122, intron 1 of 25)	72296	NM_001289122	22998	Hs.335163	NM_014988	ENSG00000064042	LIMCH1	LIMCH1A|LMO7B	LIM and calponin homology domains 1	protein-coding
ChIPseq_HumanGW15_fragmented_peak_1459	chr12	69534454	69534744	#ERROR!	161	NA	intron (NM_001278354, intron 4 of 9)	intron (NM_001278354, intron 4 of 9)	19159	NR_145803	109623461		NR_145803		SNORA113	-	small nucleolar RNA, H/ACA box 113	snoRNA
ChIPseq_HumanGW15_fragmented_peak_1599	chr12	116130530	116130768	#ERROR!	161	NA	intron (NM_015335, intron 2 of 30)	intron (NM_015335, intron 2 of 30)	18005	NR_030351	693205		NR_030351	ENSG00000207967	MIR620	MIRN620|hsa-mir-620	microRNA 620	ncRNA
ChIPseq_HumanGW15_fragmented_peak_512	chr1	233251194	233251413	#ERROR!	161	NA	intron (NM_014801, intron 7 of 33)	intron (NM_014801, intron 7 of 33)	44422	NM_014801	80003	Hs.370605	NM_014801	ENSG00000135749	PCNX2	PCNXL2	pecanex 2	protein-coding
ChIPseq_HumanGW15_fragmented_peak_3929	chr22	30650864	30651135	#ERROR!	161	NA	intron (NM_001318370, intron 2 of 2)	intron (NM_001318370, intron 2 of 2)	15184	NM_001318370	339665	Hs.660384	NM_001001479	ENSG00000100036	SLC35E4	-	solute carrier family 35 member E4	protein-coding
ChIPseq_HumanGW15_fragmented_peak_4210	chr3	87435979	87436502	#ERROR!	161	NA	Intergenic	Intergenic	-159656	NM_001122757	5449	Hs.591654	NM_000306	ENSG00000064835	POU1F1	CPHD1|GHF-1|PIT1|POU1F1a|Pit-1	POU class 1 homeobox 1	protein-coding
ChIPseq_HumanGW15_fragmented_peak_574	chr10	11505811	11506147	#ERROR!	161	NA	intron (NM_014688, intron 6 of 14)	intron (NM_014688, intron 6 of 14)	26301	NM_001080491	9712	Hs.498661	NM_014688	ENSG00000148429	USP6NL	RNTRE|TRE2NL|USP6NL-IT1	USP6 N-terminal like	protein-coding
ChIPseq_HumanGW15_fragmented_peak_2410	chr16	7744639	7745562	#ERROR!	161	NA	Intergenic	Intergenic	412255	NM_145893	54715	Hs.459842	NM_018723	ENSG00000078328	RBFOX1	2BP1|A2BP1|FOX-1|FOX1|HRNBP1	RNA binding fox-1 homolog 1	protein-coding
ChIPseq_HumanGW15_fragmented_peak_2542	chr16	78664940	78665163	#ERROR!	161	NA	intron (NM_001291997, intron 7 of 7)	intron (NM_001291997, intron 7 of 7)	565397	NM_001291997	51741	Hs.461453	NM_016373	ENSG00000186153	WWOX	D16S432E|EIEE28|FOR|FRA16D|HHCMA56|PRO0128|SCAR12|SDR41C1|WOX1	WW domain containing oxidoreductase	protein-coding
ChIPseq_HumanGW15_fragmented_peak_5813	chr6	154359137	154359388	#ERROR!	161	NA	Intergenic	Intergenic	-2496	NM_001130700	26034	Hs.146100	NM_015553	ENSG00000074706	IPCEF1	PIP3-E	interaction protein for cytohesin exchange factors 1	protein-coding
ChIPseq_HumanGW15_fragmented_peak_6597	chr8	126178408	126178708	#ERROR!	161	NA	Intergenic	Intergenic	-146937	NR_125421	101927657	Hs.552133	NR_125421	ENSG00000244791	LOC101927657	-	uncharacterized LOC101927657	ncRNA
ChIPseq_HumanGW15_fragmented_peak_2648	chr17	40224633	40225194	#ERROR!	161	NA	intron (NM_133264, intron 1 of 7)	intron (NM_133264, intron 1 of 7)	5609	NM_133264	147179	Hs.421622	NM_133264	ENSG00000171475	WIPF2	WICH|WIRE	WAS/WASL interacting protein family member 2	protein-coding
ChIPseq_HumanGW15_fragmented_peak_7056	chrX	46582785	46583411	#ERROR!	161	NA	intron (NM_019886, intron 1 of 1)	intron (NM_019886, intron 1 of 1)	9333	NM_019886	56548	Hs.129955	NM_019886	ENSG00000147119	CHST7	C6ST-2|GST-5	carbohydrate sulfotransferase 7	protein-coding
ChIPseq_HumanGW15_fragmented_peak_2486	chr16	53756663	53756938	#ERROR!	161	NA	intron (NM_001363897, intron 1 of 7)	intron (NM_001363897, intron 1 of 7)	52644	NM_001080432	79068	Hs.528833	NM_001080432	ENSG00000140718	FTO	ALKBH9|BMIQ14|GDFD	FTO alpha-ketoglutarate dependent dioxygenase	protein-coding
ChIPseq_HumanGW15_fragmented_peak_1948	chr14	31458219	31458893	#ERROR!	161	NA	Intergenic	Intergenic	-1050	NM_080664	112487	Hs.116014	NM_080664	ENSG00000129480	DTD2	ATD|C14orf126	D-aminoacyl-tRNA deacylase 2	protein-coding
ChIPseq_HumanGW15_fragmented_peak_5417	chr5	173919578	173920278	#ERROR!	161	NA	intron (NM_001308193, intron 2 of 7)	intron (NM_001308193, intron 2 of 7)	26877	NM_001308193	80315	Hs.127126	NM_030627	ENSG00000113742	CPEB4	CPE-BP4|hCPEB-4	cytoplasmic polyadenylation element binding protein 4	protein-coding
ChIPseq_HumanGW15_fragmented_peak_445	chr1	205313902	205314256	#ERROR!	161	NA	intron (NM_030952, intron 1 of 6)	intron (NM_030952, intron 1 of 6)	7666	NM_030952	81788	Hs.497512	NM_030952	ENSG00000163545	NUAK2	SNARK	NUAK family kinase 2	protein-coding
ChIPseq_HumanGW15_fragmented_peak_5898	chr7	17994313	17994560	#ERROR!	160	NA	Intergenic	Intergenic	33410	NM_175886	221823	Hs.169284	NM_175886	ENSG00000229937	PRPS1L1	PRPS1|PRPS3|PRPSL|PRS-III	phosphoribosyl pyrophosphate synthetase 1 like 1	protein-coding
ChIPseq_HumanGW15_fragmented_peak_1173	chr11	109643969	109644455	#ERROR!	160	NA	Intergenic	Intergenic	222022	NM_207645	399947	Hs.172982	NM_207645	ENSG00000185742	C11orf87	LOH11CR1A|NEURIM1	chromosome 11 open reading frame 87	protein-coding
ChIPseq_HumanGW15_fragmented_peak_3421	chr2	157182440	157182656	#ERROR!	160	NA	Intergenic	MER130|DNA|DNA	-75157	NM_014568	11227	Hs.269027	NM_014568	ENSG00000136542	GALNT5	GALNAC-T5|GALNACT5	polypeptide N-acetylgalactosaminyltransferase 5	protein-coding
ChIPseq_HumanGW15_fragmented_peak_3637	chr2	240296426	240296683	#ERROR!	159	NA	Intergenic	Intergenic	-139109	NM_002081	2817	Hs.328232	NM_002081	ENSG00000063660	GPC1	glypican	glypican 1	protein-coding
ChIPseq_HumanGW15_fragmented_peak_6635	chr8	134640315	134640604	#ERROR!	159	NA	intron (NM_020863, intron 2 of 15)	intron (NM_020863, intron 2 of 15)	42388	NR_002438	594840	Hs.626298	NR_002438	ENSG00000248492	ZFAT-AS1	NCRNA00070|SAS-ZFAT|ZFAT-AS|ZFATAS	ZFAT antisense RNA 1	ncRNA
ChIPseq_HumanGW15_fragmented_peak_879	chr10	123069161	123069715	#ERROR!	159	NA	Intergenic	Intergenic	60432	NM_001330174	36	Hs.81934	NM_001609	ENSG00000196177	ACADSB	2-MEBCAD|ACAD7|SBCAD	acyl-CoA dehydrogenase short/branched chain	protein-coding
ChIPseq_HumanGW15_fragmented_peak_1529	chr12	96258296	96258715	#ERROR!	159	NA	intron (NM_001303511, intron 1 of 2)	intron (NM_001303511, intron 1 of 2)	3007	NM_001303511	2004	Hs.46523	NM_005230	ENSG00000111145	ELK3	ERP|NET|SAP-2|SAP2	ETS transcription factor ELK3	protein-coding
ChIPseq_HumanGW15_fragmented_peak_2551	chr16	81652805	81653049	#ERROR!	159	NA	intron (NM_030629, intron 4 of 20)	L2a|LINE|L2	-12427	NR_045112	100129617	Hs.657151	NR_045112		LOC100129617	-	uncharacterized LOC100129617	ncRNA
ChIPseq_HumanGW15_fragmented_peak_1329	chr12	16603671	16604717	#ERROR!	159	NA	intron (NM_001001395, intron 1 of 3)	intron (NM_001001395, intron 1 of 3)	1185	NM_001243611	55885	Hs.504908	NM_018640	ENSG00000048540	LMO3	RBTN3|RBTNL2|RHOM3|Rhom-3	LIM domain only 3	protein-coding
ChIPseq_HumanGW15_fragmented_peak_5920	chr7	23230747	23231231	#ERROR!	159	NA	Intergenic	Intergenic	-15786	NM_002510	10457	Hs.190495	NM_002510	ENSG00000136235	GPNMB	HGFIN|NMB|PLCA3	glycoprotein nmb	protein-coding
ChIPseq_HumanGW15_fragmented_peak_3445	chr2	163595215	163595810	#ERROR!	158	NA	Intergenic	Intergenic	140496	NM_018086	55137	Hs.593650	NM_018086	ENSG00000182263	FIGN	-	fidgetin, microtubule severing factor	protein-coding
ChIPseq_HumanGW15_fragmented_peak_831	chr10	112732349	112732733	#ERROR!	158	NA	intron (NM_001365713, intron 8 of 8)	intron (NM_001365713, intron 8 of 8)	-90955	NR_120684	103344931	Hs.458447	NR_120684	ENSG00000260917	LOC103344931	-	uncharacterized LOC103344931	ncRNA
ChIPseq_HumanGW15_fragmented_peak_4917	chr5	9641937	9642924	#ERROR!	158	NA	intron (NR_027112, intron 11 of 12)	intron (NR_027112, intron 11 of 12)	-12079	NM_019599	50834	Hs.567492	NM_019599	ENSG00000169777	TAS2R1	T2R1|TRB7	taste 2 receptor member 1	protein-coding
ChIPseq_HumanGW15_fragmented_peak_159	chr1	60895479	60895971	#ERROR!	158	NA	Intergenic	Intergenic	-70141	NR_110628	101926964	Hs.650459	NR_110628	ENSG00000231252	LOC101926964	-	uncharacterized LOC101926964	ncRNA
ChIPseq_HumanGW15_fragmented_peak_4720	chr4	103892567	103892845	#ERROR!	158	NA	Intergenic	Intergenic	-172721	NM_001059	6870	Hs.942	NM_001059	ENSG00000169836	TACR3	HH11|NK-3R|NK3|NK3R|NKR|TAC3R|TAC3RL	tachykinin receptor 3	protein-coding
ChIPseq_HumanGW15_fragmented_peak_5749	chr6	128233502	128233985	#ERROR!	158	NA	intron (NM_001135648, intron 5 of 30).2	intron (NM_001135648, intron 5 of 30).2	205878	NR_125849	101928140	Hs.656779	NR_125849		LOC101928140	-	uncharacterized LOC101928140	ncRNA
ChIPseq_HumanGW15_fragmented_peak_7017	chrX	17456545	17456870	#ERROR!	158	NA	intron (NM_198270, intron 1 of 7)	intron (NM_198270, intron 1 of 7)	30826	NR_039925	100616249		NR_039925	ENSG00000265465	MIR4768	-	microRNA 4768	ncRNA
ChIPseq_HumanGW15_fragmented_peak_2440	chr16	21226834	21227049	#ERROR!	158	NA	Intergenic	Intergenic	-6758	NM_145865	257629	Hs.115959	NM_145865	ENSG00000175311	ANKS4B	HARP	ankyrin repeat and sterile alpha motif domain containing 4B	protein-coding
ChIPseq_HumanGW15_fragmented_peak_5594	chr6	79189956	79190966	#ERROR!	158	NA	Intergenic	Intergenic	-43213	NR_040671	100288198	Hs.586270	NR_040671	ENSG00000270362	HMGN3-AS1	-	HMGN3 antisense RNA 1	ncRNA
ChIPseq_HumanGW15_fragmented_peak_4427	chr3	178084990	178085259	#ERROR!	158	NA	Intergenic	Intergenic	268259	NR_110826	102724550	Hs.570526	NR_110826	ENSG00000231574	LINC02015	KCCAT211	long intergenic non-protein coding RNA 2015	ncRNA
ChIPseq_HumanGW15_fragmented_peak_3082	chr2	22329402	22329730	#ERROR!	158	NA	Intergenic	Intergenic	-206913	NR_110577	102723362	Hs.502887	NR_110577	ENSG00000233587	LINC01884	-	long intergenic non-protein coding RNA 1884	ncRNA
ChIPseq_HumanGW15_fragmented_peak_6172	chr7	120833653	120833873	#ERROR!	158	NA	intron (NM_012338, intron 4 of 7)	intron (NM_012338, intron 4 of 7)	24381	NM_012338	23554	Hs.16529	NM_012338	ENSG00000106025	TSPAN12	EVR5|NET-2|NET2|TM4SF12	tetraspanin 12	protein-coding
ChIPseq_HumanGW15_fragmented_peak_6289	chr8	1847350	1847763	#ERROR!	158	NA	intron (NM_001308153, intron 3 of 29).2	intron (NM_001308153, intron 3 of 29).2	23630	NM_014629	9639	Hs.98594	NM_014629	ENSG00000104728	ARHGEF10	GEF10|SNCV	Rho guanine nucleotide exchange factor 10	protein-coding
ChIPseq_HumanGW15_fragmented_peak_966	chr11	18088511	18088752	#ERROR!	158	NA	intron (NM_138421, intron 7 of 11)	intron (NM_138421, intron 7 of 11)	17451	NM_138421	113174	Hs.591998	NM_138421	ENSG00000166788	SAAL1	SPACIA1	serum amyloid A like 1	protein-coding
ChIPseq_HumanGW15_fragmented_peak_5803	chr6	148967433	148967767	#ERROR!	158	NA	intron (NM_005715, intron 5 of 7)	intron (NM_005715, intron 5 of 7)	-2916	NR_038408	100128176	Hs.557541	NR_038408		UST-AS1	-	UST antisense RNA 1	ncRNA
ChIPseq_HumanGW15_fragmented_peak_7010	chrX	13816917	13817115	#ERROR!	158	NA	promoter-TSS (NM_001001995)	promoter-TSS (NM_001001995)	77	NM_001001995	2824	Hs.495710	NM_005278	ENSG00000046653	GPM6B	M6B	glycoprotein M6B	protein-coding
ChIPseq_HumanGW15_fragmented_peak_3699	chr20	20492525	20493138	#ERROR!	158	NA	intron (NM_020343, intron 36 of 39)	intron (NM_020343, intron 36 of 39)	124727	NM_002196	3642	Hs.89584	NM_002196	ENSG00000173404	INSM1	IA-1|IA1	INSM transcriptional repressor 1	protein-coding
ChIPseq_HumanGW15_fragmented_peak_4126	chr3	62607434	62607889	#ERROR!	158	NA	intron (NM_003716, intron 6 of 29)	intron (NM_003716, intron 6 of 29)	-234111	NM_018008	55079	Hs.241523	NM_018008	ENSG00000153266	FEZF2	FEZ|FEZL|FKSG36|TOF|ZFP312|ZNF312	FEZ family zinc finger 2	protein-coding
ChIPseq_HumanGW15_fragmented_peak_410	chr1	189084815	189085041	#ERROR!	158	NA	Intergenic	Intergenic	1391082	NM_001317188	339479	Hs.65765	NM_199051	ENSG00000162670	BRINP3	DBCCR1L|DBCCR1L1|FAM5C	BMP/retinoic acid inducible neural specific 3	protein-coding
ChIPseq_HumanGW15_fragmented_peak_5635	chr6	96171084	96171451	#ERROR!	158	NA	intron (NM_006581, intron 2 of 2)	LTR16E2|LTR|ERVL	155293	NM_006581	10690	Hs.49117	NM_006581	ENSG00000172461	FUT9	Fuc-TIX	fucosyltransferase 9	protein-coding
ChIPseq_HumanGW15_fragmented_peak_5933	chr7	26657823	26658788	#ERROR!	158	NA	Intergenic	Intergenic	20434	NR_161202	285941	Hs.413394	NR_161201		C7orf71	-	chromosome 7 open reading frame 71	ncRNA
ChIPseq_HumanGW15_fragmented_peak_5673	chr6	99492019	99492301	#ERROR!	158	NA	intron (NR_144348, intron 5 of 12)	intron (NR_144348, intron 5 of 12)	23216	NM_001346033	85015	Hs.143410	NM_032929	ENSG00000123552	USP45	-	ubiquitin specific peptidase 45	protein-coding
ChIPseq_HumanGW15_fragmented_peak_4958	chr5	25393163	25393675	#ERROR!	158	NA	Intergenic	Intergenic	202466	NR_136209	105374693	Hs.628714	NR_136209		LINC02211	-	long intergenic non-protein coding RNA 2211	ncRNA
ChIPseq_HumanGW15_fragmented_peak_498	chr1	222276174	222276395	#ERROR!	158	NA	Intergenic	Intergenic	271820	NM_024746	79802	Hs.665660	NM_024746	ENSG00000143512	HHIPL2	KIAA1822L	HHIP like 2	protein-coding
ChIPseq_HumanGW15_fragmented_peak_6266	chr7	152754085	152754682	#ERROR!	157	NA	Intergenic	Intergenic	-5366	NM_001350942	57180	Hs.647117	NM_020445	ENSG00000133627	ACTR3B	ARP11|ARP3BETA	actin related protein 3B	protein-coding
ChIPseq_HumanGW15_fragmented_peak_6533	chr8	92753353	92753595	#ERROR!	157	NA	intron (NR_046114, intron 1 of 2)	intron (NR_046114, intron 1 of 2)	32586	NR_046114	441369	Hs.521683	NR_046114	ENSG00000248858	FLJ46284	-	uncharacterized LOC441369	ncRNA
ChIPseq_HumanGW15_fragmented_peak_6453	chr8	64266707	64267088	#ERROR!	157	NA	intron (NR_125826, intron 1 of 4)	intron (NR_125826, intron 1 of 4)	101661	NR_125826	102724623	Hs.586375	NR_125826	ENSG00000253554	LINC01414	-	long intergenic non-protein coding RNA 1414	ncRNA
ChIPseq_HumanGW15_fragmented_peak_2203	chr15	36883804	36884136	#ERROR!	157	NA	intron (NR_024264, intron 1 of 6)	intron (NR_024264, intron 1 of 6)	2563	NR_024264	145845	Hs.302693	NM_001101327		LOC145845	-	uncharacterized LOC145845	ncRNA
ChIPseq_HumanGW15_fragmented_peak_4975	chr5	36496508	36496922	#ERROR!	157	NA	Intergenic	Intergenic	-109640	NM_001166696	6507	Hs.481918	NM_004172	ENSG00000079215	SLC1A3	EA6|EAAT1|GLAST|GLAST1	solute carrier family 1 member 3	protein-coding
ChIPseq_HumanGW15_fragmented_peak_1398	chr12	41962190	41962515	#ERROR!	157	NA	Intergenic	Intergenic	182522	NM_001099650	283464	Hs.259347	NM_173601	ENSG00000151233	GXYLT1	GLT8D3	glucoside xylosyltransferase 1	protein-coding
ChIPseq_HumanGW15_fragmented_peak_6773	chr9	38284607	38285018	#ERROR!	157	NA	Intergenic	Intergenic	-107890	NM_000692	219	Hs.436219	NM_000692	ENSG00000137124	ALDH1B1	ALDH5|ALDHX	aldehyde dehydrogenase 1 family member B1	protein-coding
ChIPseq_HumanGW15_fragmented_peak_5234	chr5	118366483	118366749	#ERROR!	157	NA	intron (NR_104610, intron 9 of 9)	intron (NR_104610, intron 9 of 9)	84042	NR_104609	100505811	Hs.369776	NR_104609	ENSG00000250427	LINC02148	HNCAT21	long intergenic non-protein coding RNA 2148	ncRNA
ChIPseq_HumanGW15_fragmented_peak_4742	chr4	112901983	112902446	#ERROR!	157	NA	intron (NM_001354271, intron 1 of 42)	intron (NM_001354271, intron 1 of 42)	41227	NM_001354261	287	Hs.620557	NM_001148	ENSG00000145362	ANK2	ANK-2|LQT4|brank-2	ankyrin 2	protein-coding
ChIPseq_HumanGW15_fragmented_peak_1645	chr12	129362697	129363326	#ERROR!	157	NA	intron (NM_133448, intron 3 of 8)	intron (NM_133448, intron 3 of 8)	154410	NR_110058	101927735	Hs.569212	NR_110058	ENSG00000256699	TMEM132D-AS2	-	TMEM132D antisense RNA 2	ncRNA
ChIPseq_HumanGW15_fragmented_peak_1964	chr14	33782950	33783272	#ERROR!	157	NA	intron (NM_001165893, intron 8 of 10)	intron (NM_001165893, intron 8 of 10)	74174	NR_132771	106635522		NR_132771		SNORA89	-	small nucleolar RNA, H/ACA box 89	snoRNA
ChIPseq_HumanGW15_fragmented_peak_2837	chr18	42807872	42808317	#ERROR!	157	NA	intron (NM_002930, intron 4 of 4)	intron (NM_002930, intron 4 of 4)	307591	NM_002930	6014	Hs.464985	NM_002930	ENSG00000152214	RIT2	RIBA|RIN|ROC2	Ras like without CAAX 2	protein-coding
ChIPseq_HumanGW15_fragmented_peak_3629	chr2	235807291	235807835	#ERROR!	157	NA	intron (NM_001037131, intron 9 of 17)	intron (NM_001037131, intron 9 of 17)	-289642	NR_146582	27321		NR_146582		TNRC17	CAGL234	trinucleotide repeat containing 17	ncRNA
ChIPseq_HumanGW15_fragmented_peak_6962	chr9	126057858	126058192	#ERROR!	157	NA	Intergenic	Intergenic	217890	NR_121584	101929116	Hs.382124	NR_121584	ENSG00000228392	LOC101929116	-	uncharacterized LOC101929116	ncRNA
ChIPseq_HumanGW15_fragmented_peak_6664	chr9	3863111	3863419	#ERROR!	157	NA	intron (NM_001042413, intron 8 of 10)	intron (NM_001042413, intron 8 of 10)	-35381	NR_026663	84850	Hs.676113	NM_032764	ENSG00000237009	GLIS3-AS1	C9orf70	GLIS3 antisense RNA 1	ncRNA
ChIPseq_HumanGW15_fragmented_peak_625	chr10	29102322	29102543	#ERROR!	157	NA	Intergenic	Intergenic	-186638	NM_032517	84569	Hs.558572	NM_032517	ENSG00000120563	LYZL1	KAAG648|LYC2|LYZD1|PRO1278|bA534G20.1	lysozyme like 1	protein-coding
ChIPseq_HumanGW15_fragmented_peak_6779	chr9	70601660	70602099	#ERROR!	157	NA	intron (NM_001366143, intron 19 of 25)	intron (NM_001366143, intron 19 of 25)	-187222	NM_001206	687	Hs.150557	NM_001206	ENSG00000119138	KLF9	BTEB|BTEB1	Kruppel like factor 9	protein-coding
ChIPseq_HumanGW15_fragmented_peak_2801	chr18	23752721	23753176	#ERROR!	157	NA	intron (NM_001127717, intron 5 of 73)	intron (NM_001127717, intron 5 of 73)	63495	NM_001127717	3909	Hs.436367	NM_000227	ENSG00000053747	LAMA3	BM600|E170|LAMNA|LOCS	laminin subunit alpha 3	protein-coding
ChIPseq_HumanGW15_fragmented_peak_6978	chr9	132769610	132770151	#ERROR!	157	NA	intron (NM_001317959, intron 13 of 14)	X6B_LINE|LINE|CR1	99416	NM_012204	9329	Hs.22302	NM_012204	ENSG00000125484	GTF3C4	KAT12|TF3C-delta|TFIII90|TFIIIC290|TFIIIC90|TFIIICDELTA	general transcription factor IIIC subunit 4	protein-coding
ChIPseq_HumanGW15_fragmented_peak_1232	chr11	121929600	121929894	#ERROR!	156	NA	Intergenic	Intergenic	170097	NR_029671	406911		NR_029671	ENSG00000207971	MIR125B1	MIRN125B1|mir-125b-1	microRNA 125b-1	ncRNA
ChIPseq_HumanGW15_fragmented_peak_2259	chr15	61880169	61880408	#ERROR!	156	NA	intron (NM_001018088, intron 73 of 81)	intron (NM_001018088, intron 73 of 81)	150370	NR_146448	100506530	Hs.42265	NR_146448	ENSG00000259284	LINC02349	-	long intergenic non-protein coding RNA 2349	ncRNA
ChIPseq_HumanGW15_fragmented_peak_2058	chr14	68143370	68143749	#ERROR!	156	NA	intron (NM_133509, intron 7 of 10)	intron (NM_133509, intron 7 of 10)	319967	NM_001321815	5890	Hs.172587	NM_002877	ENSG00000182185	RAD51B	R51H2|RAD51L1|REC2	RAD51 paralog B	protein-coding
ChIPseq_HumanGW15_fragmented_peak_962	chr11	16402751	16403477	#ERROR!	155	NA	promoter-TSS (NM_001145819)	promoter-TSS (NM_001145819)	-251	NM_017508	55553	Hs.368226	NM_017508	ENSG00000110693	SOX6	HSSOX6|SOXD	SRY-box transcription factor 6	protein-coding
ChIPseq_HumanGW15_fragmented_peak_914	chr11	3000543	3000801	#ERROR!	155	NA	TTS (NM_001751)	TTS (NM_001751)	-8343	NM_001369381	4676	Hs.731784	NM_005969	ENSG00000205531	NAP1L4	NAP1L4b|NAP2|NAP2L|hNAP2	nucleosome assembly protein 1 like 4	protein-coding
ChIPseq_HumanGW15_fragmented_peak_6374	chr8	37020308	37020880	#ERROR!	155	NA	Intergenic	Intergenic	236220	NR_134267	157855	Hs.13861	NM_001031836	ENSG00000215262	KCNU1	KCNMC1|KCa5|KCa5.1|Kcnma3|Slo3	potassium calcium-activated channel subfamily U member 1	protein-coding
ChIPseq_HumanGW15_fragmented_peak_3234	chr2	98334481	98335214	#ERROR!	155	NA	Intergenic	Intergenic	-11308	NM_001298	1261	Hs.234785	NM_001298	ENSG00000144191	CNGA3	ACHM2|CCNC1|CCNCa|CCNCalpha|CNCG3|CNG3	cyclic nucleotide gated channel alpha 3	protein-coding
ChIPseq_HumanGW15_fragmented_peak_4023	chr3	21665588	21665997	#ERROR!	155	NA	intron (NM_024697, intron 1 of 7)	intron (NM_024697, intron 1 of 7)	85418	NM_024697	79750	Hs.21026	NM_024697	ENSG00000151789	ZNF385D	ZNF659	zinc finger protein 385D	protein-coding
ChIPseq_HumanGW15_fragmented_peak_6662	chr9	3401539	3402038	#ERROR!	155	NA	intron (NM_001282116, intron 1 of 16)	intron (NM_001282116, intron 1 of 16)	-6192	NM_002919	5991	Hs.136829	NM_002919	ENSG00000080298	RFX3	-	regulatory factor X3	protein-coding
ChIPseq_HumanGW15_fragmented_peak_5604	chr6	85111631	85112367	#ERROR!	155	NA	Intergenic	Intergenic	278187	NR_134634	101928820	Hs.587370	NR_134633	ENSG00000234155	LINC02535	-	long intergenic non-protein coding RNA 2535	ncRNA
ChIPseq_HumanGW15_fragmented_peak_6307	chr8	8664898	8665402	#ERROR!	155	NA	Intergenic	Kanga1c|DNA|TcMar-Tc2	-36787	NM_194284	137075	Hs.183617	NM_194284	ENSG00000253958	CLDN23	CLDNL|hCG1646163	claudin 23	protein-coding
ChIPseq_HumanGW15_fragmented_peak_1187	chr11	112523547	112523820	#ERROR!	155	NA	intron (NR_120559, intron 2 of 2)	intron (NR_120559, intron 2 of 2)	32119	NR_104155	387810	Hs.512255	NR_104155	ENSG00000255484	LINC02764	-	long intergenic non-protein coding RNA 2764	ncRNA
ChIPseq_HumanGW15_fragmented_peak_5733	chr6	121897429	121897729	#ERROR!	155	NA	Intergenic	Intergenic	461933	NM_000165	2697	Hs.74471	NM_000165	ENSG00000152661	GJA1	AVSD3|CMDR|CX43|EKVP|EKVP3|GJAL|HLHS1|HSS|ODDD|PPKCA	gap junction protein alpha 1	protein-coding
ChIPseq_HumanGW15_fragmented_peak_1578	chr12	108752116	108752594	#ERROR!	155	NA	Intergenic	Intergenic	-20805	NM_014325	23603	Hs.330384	NM_014325	ENSG00000110880	CORO1C	HCRNN4	coronin 1C	protein-coding
ChIPseq_HumanGW15_fragmented_peak_2851	chr18	45237781	45238228	#ERROR!	155	NA	intron (NM_001371319, intron 4 of 23)	intron (NM_001371319, intron 4 of 23)	25009	NM_001242692	8170	Hs.710927	NM_007163	ENSG00000132874	SLC14A2	HUT2|UT-A2|UT2|UTA|UTR|hUT-A6	solute carrier family 14 member 2	protein-coding
ChIPseq_HumanGW15_fragmented_peak_6903	chr9	108473900	108474240	#ERROR!	155	NA	Intergenic	Intergenic	381916	NM_006686	10880	Hs.534390	NM_006686	ENSG00000148156	ACTL7B	Tact1	actin like 7B	protein-coding
ChIPseq_HumanGW15_fragmented_peak_3397	chr2	149686698	149687037	#ERROR!	155	NA	intron (NR_110240, intron 1 of 2)	intron (NR_110240, intron 1 of 2)	-99092	NM_015702	27249	Hs.5324	NM_015702	ENSG00000168288	MMADHC	C2orf25|CL25022|cblD	metabolism of cobalamin associated D	protein-coding
ChIPseq_HumanGW15_fragmented_peak_6066	chr7	70572669	70573692	#ERROR!	155	NA	intron (NM_015570, intron 5 of 18)	intron (NM_015570, intron 5 of 18)	-558964	NM_022479	64409	Hs.488591	NM_022479	ENSG00000185274	GALNT17	GALNACT17|GALNT16|GALNT20|GALNTL3|GalNAc-T17|GalNAc-T19|GalNAc-T5L|WBSCR17	polypeptide N-acetylgalactosaminyltransferase 17	protein-coding
ChIPseq_HumanGW15_fragmented_peak_443	chr1	205032540	205032736	#ERROR!	154	NA	Intergenic	Intergenic	-10311	NM_001346083	6900	Hs.519220	NM_005076	ENSG00000184144	CNTN2	AXT|FAME5|TAG-1|TAX|TAX1	contactin 2	protein-coding
ChIPseq_HumanGW15_fragmented_peak_1029	chr11	35791393	35791745	#ERROR!	154	NA	intron (NM_017583, intron 4 of 4)	intron (NM_017583, intron 4 of 4)	128794	NM_017583	54765	Hs.192103	NM_017583	ENSG00000166326	TRIM44	AN3|DIPB|HSA249128|MC7	tripartite motif containing 44	protein-coding
ChIPseq_HumanGW15_fragmented_peak_6633	chr8	134500660	134500939	#ERROR!	154	NA	intron (NM_001174158, intron 13 of 13)	intron (NM_001174158, intron 13 of 13)	-97272	NR_002438	594840	Hs.626298	NR_002438	ENSG00000248492	ZFAT-AS1	NCRNA00070|SAS-ZFAT|ZFAT-AS|ZFATAS	ZFAT antisense RNA 1	ncRNA
ChIPseq_HumanGW15_fragmented_peak_2640	chr17	34845284	34845509	#ERROR!	154	NA	Intergenic	Intergenic	116064	NM_006584	10693	Hs.73072	NM_006584	ENSG00000132141	CCT6B	CCT-zeta-2|CCTZ-2|Cctz2|TCP-1-zeta-2|TSA303	chaperonin containing TCP1 subunit 6B	protein-coding
ChIPseq_HumanGW15_fragmented_peak_2265	chr15	63196841	63197142	#ERROR!	154	NA	intron (NM_016530, intron 1 of 7)	intron (NM_016530, intron 1 of 7)	7385	NM_016530	51762	Hs.389733	NM_016530	ENSG00000166128	RAB8B	-	RAB8B, member RAS oncogene family	protein-coding
ChIPseq_HumanGW15_fragmented_peak_1477	chr12	77392691	77393318	#ERROR!	154	NA	Intergenic	Intergenic	-327435	NM_203394	144455	Hs.416375	NM_203394	ENSG00000165891	E2F7	-	E2F transcription factor 7	protein-coding
ChIPseq_HumanGW15_fragmented_peak_1950	chr14	31942217	31942422	#ERROR!	153	NA	Intergenic	Intergenic	-2534	NR_146544	105370439		NR_146544	ENSG00000258474	LINC02313	-	long intergenic non-protein coding RNA 2313	ncRNA
ChIPseq_HumanGW15_fragmented_peak_6800	chr9	78438259	78438741	#ERROR!	153	NA	Intergenic	Intergenic	141375	NM_021154	29968	Hs.494261	NM_021154	ENSG00000135069	PSAT1	EPIP|NLS2|PSA|PSAT|PSATD	phosphoserine aminotransferase 1	protein-coding
ChIPseq_HumanGW15_fragmented_peak_1055	chr11	45501316	45501587	#ERROR!	153	NA	Intergenic	Intergenic	130054	NR_122071	399886	Hs.559970	NR_122071	ENSG00000255267	LINC02687	-	long intergenic non-protein coding RNA 2687	ncRNA
ChIPseq_HumanGW15_fragmented_peak_6339	chr8	27127295	27127588	#ERROR!	153	NA	Intergenic	L1M6|LINE|L1	-78478	NR_031680	100313884		NR_031680	ENSG00000221616	MIR548H4	MIR548H-4|MIRN548H4|hsa-mir-548h-4	microRNA 548h-4	ncRNA
ChIPseq_HumanGW15_fragmented_peak_4311	chr3	124882828	124883389	#ERROR!	153	NA	intron (NM_001354766, intron 1 of 13)	intron (NM_001354766, intron 1 of 13)	4257	NM_002213	3693	Hs.13155	NM_002213	ENSG00000082781	ITGB5	-	integrin subunit beta 5	protein-coding
ChIPseq_HumanGW15_fragmented_peak_6614	chr8	131054867	131055094	#ERROR!	153	NA	Intergenic	Intergenic	-14071	NM_001115	114	Hs.591859	NM_001115	ENSG00000155897	ADCY8	AC8|ADCY3|HBAC1	adenylate cyclase 8	protein-coding
ChIPseq_HumanGW15_fragmented_peak_2102	chr14	80959503	80959872	#ERROR!	152	NA	intron (NM_001142626, intron 1 of 8)	intron (NM_001142626, intron 1 of 8)	4066	NM_000369	7253	Hs.160411	NM_000369	ENSG00000165409	TSHR	CHNG1|LGR3|hTSHR-I	thyroid stimulating hormone receptor	protein-coding
ChIPseq_HumanGW15_fragmented_peak_4387	chr3	159839718	159840141	#ERROR!	152	NA	promoter-TSS (NM_001197109)	promoter-TSS (NM_001197109)	68	NM_001197109	29970	Hs.134665	NM_014575	ENSG00000151967	SCHIP1	SCHIP-1	schwannomin interacting protein 1	protein-coding
ChIPseq_HumanGW15_fragmented_peak_5656	chr6	98118468	98118727	#ERROR!	152	NA	Intergenic	Intergenic	94066	NR_031579	100302164		NR_031579	ENSG00000238367	MIR2113	hsa-mir-2113	microRNA 2113	ncRNA
ChIPseq_HumanGW15_fragmented_peak_61	chr1	22782477	22782767	#ERROR!	152	NA	intron (NM_004442, intron 2 of 15)	intron (NM_004442, intron 2 of 15)	63105	NR_039832	100616391		NR_039832	ENSG00000265422	MIR4684	-	microRNA 4684	ncRNA
ChIPseq_HumanGW15_fragmented_peak_5445	chr6	3568386	3568877	#ERROR!	152	NA	Intergenic	Intergenic	-112072	NM_015482	63027	Hs.713588	NM_015482	ENSG00000137266	SLC22A23	C6orf85	solute carrier family 22 member 23	protein-coding
ChIPseq_HumanGW15_fragmented_peak_6591	chr8	124053918	124054187	#ERROR!	152	NA	intron (NM_001039112, intron 22 of 40)	intron (NM_001039112, intron 22 of 40)	-13270	NR_040044	439941	Hs.683919	NM_001038706	ENSG00000181171	FER1L6-AS1	C8orf54	FER1L6 antisense RNA 1	ncRNA
ChIPseq_HumanGW15_fragmented_peak_5266	chr5	124677888	124678746	#ERROR!	152	NA	intron (NM_020747, intron 2 of 8)	intron (NM_020747, intron 2 of 8)	66795	NM_020747	57507	Hs.266616	NM_020747	ENSG00000168916	ZNF608	NY-REN-36	zinc finger protein 608	protein-coding
ChIPseq_HumanGW15_fragmented_peak_6419	chr8	56247760	56247987	#ERROR!	152	NA	Intergenic	Intergenic	36084	NM_001011671	79145	Hs.436913	NM_024300	ENSG00000170791	CHCHD7	COX23	coiled-coil-helix-coiled-coil-helix domain containing 7	protein-coding
ChIPseq_HumanGW15_fragmented_peak_6896	chr9	107008134	107008511	#ERROR!	152	NA	intron (NM_001347997, intron 11 of 12)	intron (NM_001347997, intron 11 of 12)	94666	NR_126029	340512	Hs.432529	NR_126029	ENSG00000230782	LOC340512	-	uncharacterized LOC340512	ncRNA
ChIPseq_HumanGW15_fragmented_peak_314	chr1	155871422	155871790	#ERROR!	152	NA	intron (NM_152280, intron 2 of 3)	intron (NM_152280, intron 2 of 3)	12039	NM_152280	23208	Hs.32984	NM_152280	ENSG00000132718	SYT11	SYT12|sytXI	synaptotagmin 11	protein-coding
ChIPseq_HumanGW15_fragmented_peak_4320	chr3	131323163	131323441	#ERROR!	151	NA	intron (NM_001353043, intron 17 of 17)	intron (NM_001353043, intron 17 of 17)	-38543	NR_002949	152195	Hs.380350	NM_194289	ENSG00000246082	NUDT16P1	NUDT16P	nudix hydrolase 16 pseudogene 1	pseudo
ChIPseq_HumanGW15_fragmented_peak_6445	chr8	62472603	62473317	#ERROR!	151	NA	intron (NM_001304533, intron 1 of 6)	intron (NM_001304533, intron 1 of 6)	224106	NM_001304533	286183	Hs.654662	NM_173688	ENSG00000185942	NKAIN3	FAM77D	sodium/potassium transporting ATPase interacting 3	protein-coding
ChIPseq_HumanGW15_fragmented_peak_3417	chr2	156476209	156476578	#ERROR!	151	NA	intron (NM_000408, intron 2 of 16)	intron (NM_000408, intron 2 of 16)	40014	NM_000408	2820	Hs.512382	NM_000408	ENSG00000115159	GPD2	GDH2|GPDM|mGPDH	glycerol-3-phosphate dehydrogenase 2	protein-coding
ChIPseq_HumanGW15_fragmented_peak_3324	chr2	122927257	122927617	#ERROR!	151	NA	Intergenic	Intergenic	146044	NR_147208	107985818	Hs.580182	NR_147208	ENSG00000232740	LINC01826	lnc-MKI67IP-3	long intergenic non-protein coding RNA 1826	ncRNA
ChIPseq_HumanGW15_fragmented_peak_5627	chr6	93273044	93273302	#ERROR!	151	NA	intron (NM_004440, intron 5 of 16)	intron (NM_004440, intron 5 of 16)	146386	NM_004440	2045	Hs.73962	NM_004440	ENSG00000135333	EPHA7	EHK-3|EHK3|EK11|HEK11	EPH receptor A7	protein-coding
ChIPseq_HumanGW15_fragmented_peak_6809	chr9	79610350	79610546	#ERROR!	150	NA	intron (NM_001282760, intron 5 of 20)	intron (NM_001282760, intron 5 of 20)	37271	NM_001351543	7091	Hs.444213	NM_007005	ENSG00000106829	TLE4	BCE-1|BCE1|E(spI)|E(spl)|ESG|ESG4|GRG4|Grg-4	TLE family member 4, transcriptional corepressor	protein-coding
ChIPseq_HumanGW15_fragmented_peak_2279	chr15	65415250	65415449	#ERROR!	150	NA	intron (NM_020962, intron 1 of 19)	intron (NM_020962, intron 1 of 19)	7598	NM_020962	57722	Hs.458607	NM_020962	ENSG00000103742	IGDCC4	DDM36|NOPE	immunoglobulin superfamily DCC subclass member 4	protein-coding
ChIPseq_HumanGW15_fragmented_peak_3739	chr20	42309045	42309629	#ERROR!	150	NA	intron (NM_133170, intron 12 of 31)	intron (NM_133170, intron 12 of 31)	-376146	NR_110004	101927159	Hs.570383	NR_110004	ENSG00000229042	LOC101927159	-	uncharacterized LOC101927159	ncRNA
ChIPseq_HumanGW15_fragmented_peak_1339	chr12	20695395	20695643	#ERROR!	150	NA	promoter-TSS (NM_001145944)	promoter-TSS (NM_001145944)	54	NM_001145944	53919	Hs.47261	NM_017435	ENSG00000139155	SLCO1C1	OATP-F|OATP1|OATP14|OATP1C1|OATPF|OATPRP5|SLC21A14	solute carrier organic anion transporter family member 1C1	protein-coding
ChIPseq_HumanGW15_fragmented_peak_5279	chr5	125348301	125348702	#ERROR!	150	NA	intron (NR_109882, intron 5 of 5)	intron (NR_109882, intron 5 of 5)	-144760	NR_109887	101927460	Hs.407582	NR_109887	ENSG00000260192	LINC02240	-	long intergenic non-protein coding RNA 2240	ncRNA
ChIPseq_HumanGW15_fragmented_peak_2937	chr18	77858291	77858544	#ERROR!	150	NA	Intergenic	Intergenic	135310	NR_104127	101927715	Hs.385670	NR_104127		LINC01029	-	long intergenic non-protein coding RNA 1029	ncRNA
ChIPseq_HumanGW15_fragmented_peak_6586	chr8	119079263	119079827	#ERROR!	150	NA	intron (NM_006438, intron 1 of 5)	intron (NM_006438, intron 1 of 5)	-10763	NR_134297	101927513	Hs.676598	NR_134297	ENSG00000254278	LOC101927513	-	uncharacterized LOC101927513	ncRNA
ChIPseq_HumanGW15_fragmented_peak_1513	chr12	93102363	93103067	#ERROR!	150	NA	intron (NR_040096, intron 3 of 4)	intron (NR_040096, intron 3 of 4)	-71651	NR_120492	102724933	Hs.663947	NR_120492	ENSG00000258171	LINC02412	-	long intergenic non-protein coding RNA 2412	ncRNA
ChIPseq_HumanGW15_fragmented_peak_6681	chr9	8615026	8615302	#ERROR!	150	NA	intron (NM_130392, intron 3 of 30)	intron (NM_130392, intron 3 of 30)	118782	NM_001171025	5789	Hs.446083	NM_002839	ENSG00000153707	PTPRD	HPTP|HPTPD|HPTPDELTA|PTPD|RPTPDELTA	protein tyrosine phosphatase receptor type D	protein-coding
ChIPseq_HumanGW15_fragmented_peak_5032	chr5	71872977	71873518	#ERROR!	150	NA	Intergenic	Intergenic	153972	NM_004291	9607	Hs.1707	NM_004291	ENSG00000164326	CARTPT	CART	CART prepropeptide	protein-coding
ChIPseq_HumanGW15_fragmented_peak_5882	chr7	8189770	8190016	#ERROR!	150	NA	intron (NM_001350836, intron 7 of 14)	intron (NM_001350836, intron 7 of 14)	72159	NM_022307	3382	Hs.487561	NM_004968	ENSG00000003147	ICA1	ICA69|ICAp69	islet cell autoantigen 1	protein-coding
ChIPseq_HumanGW15_fragmented_peak_216	chr1	81072088	81072339	#ERROR!	150	NA	Intergenic	Intergenic	-233979	NM_001366003	23266	Hs.24212	NM_012302	ENSG00000117114	ADGRL2	CIRL2|CL2|LEC1|LPHH1|LPHN2	adhesion G protein-coupled receptor L2	protein-coding
ChIPseq_HumanGW15_fragmented_peak_196	chr1	72846609	72848202	#ERROR!	150	NA	Intergenic	Intergenic	-458765	NR_110677	101927295	Hs.436589	NR_110676	ENSG00000233973	LINC01360	-	long intergenic non-protein coding RNA 1360	ncRNA
ChIPseq_HumanGW15_fragmented_peak_3449	chr2	164606730	164607022	#ERROR!	150	NA	intron (NM_004490, intron 2 of 13)	intron (NM_004490, intron 2 of 13)	14606	NM_004490	2888	Hs.411881	NM_004490	ENSG00000115290	GRB14	-	growth factor receptor bound protein 14	protein-coding
ChIPseq_HumanGW15_fragmented_peak_2345	chr15	88296296	88296851	#ERROR!	150	NA	Intergenic	Intergenic	-39834	NM_002530	4916	Hs.185701	NM_002530	ENSG00000140538	NTRK3	GP145-TrkC|TRKC|gp145(trkC)	neurotrophic receptor tyrosine kinase 3	protein-coding
ChIPseq_HumanGW15_fragmented_peak_2233	chr15	47273948	47274346	#ERROR!	150	NA	intron (NM_001198999, intron 1 of 19)	intron (NM_001198999, intron 1 of 19)	90058	NM_001198999	80031	Hs.511265	NM_020858	ENSG00000137872	SEMA6D	-	semaphorin 6D	protein-coding
ChIPseq_HumanGW15_fragmented_peak_6137	chr7	105780508	105780690	#ERROR!	150	NA	intron (NM_152749, intron 3 of 3)	intron (NM_152749, intron 3 of 3)	95986	NM_020725	222255	Hs.745056	NM_020725	ENSG00000146776	ATXN7L1	ATXN7L4	ataxin 7 like 1	protein-coding
ChIPseq_HumanGW15_fragmented_peak_6946	chr9	123741957	123742577	#ERROR!	150	NA	intron (NM_001352968, intron 4 of 18)	intron (NM_001352968, intron 4 of 18)	187859	NM_001352966	57706	Hs.744995	NM_020946	ENSG00000119522	DENND1A	FAM31A|KIAA1608	DENN domain containing 1A	protein-coding
ChIPseq_HumanGW15_fragmented_peak_196-2	chr1	72846609	72848202	#ERROR!	150	NA	Intergenic	Intergenic	-458765	NR_110677	101927295	Hs.436589	NR_110676	ENSG00000233973	LINC01360	-	long intergenic non-protein coding RNA 1360	ncRNA
ChIPseq_HumanGW15_fragmented_peak_3106	chr2	32882760	32883450	#ERROR!	150	NA	intron (NR_027099, intron 7 of 10)	intron (NR_027099, intron 7 of 10)	-44022	NR_027097	285045	Hs.434660	NR_027097	ENSG00000230876	LINC00486	-	long intergenic non-protein coding RNA 486	ncRNA
ChIPseq_HumanGW15_fragmented_peak_6121	chr7	95503443	95503841	#ERROR!	150	NA	intron (NM_145872, intron 2 of 2)	intron (NM_145872, intron 2 of 2)	17699	NM_016116	51666	Hs.602765	NM_016116	ENSG00000005981	ASB4	ASB-4	ankyrin repeat and SOCS box containing 4	protein-coding
ChIPseq_HumanGW15_fragmented_peak_1942	chr14	30156333	30156866	#ERROR!	150	NA	Intergenic	Intergenic	-228752	NM_001330069	5587	Hs.508999	NM_002742	ENSG00000184304	PRKD1	CHDED|PKC-MU|PKCM|PKD|PRKCM	protein kinase D1	protein-coding
ChIPseq_HumanGW15_fragmented_peak_538	chr1	244051063	244051385	#ERROR!	149	NA	promoter-TSS (NM_205768)	promoter-TSS (NM_205768)	-35	NM_205768	10472	Hs.69997	NM_006352	ENSG00000179456	ZBTB18	C2H2-171|MRD22|RP58|TAZ-1|ZNF238	zinc finger and BTB domain containing 18	protein-coding
ChIPseq_HumanGW15_fragmented_peak_1881	chr13	108787743	108788001	#ERROR!	149	NA	intron (NM_015011, intron 5 of 34)	intron (NM_015011, intron 5 of 34)	158261	NM_001198950	23026	Hs.656587	NM_015011	ENSG00000041515	MYO16	MYAP3|MYR8|Myo16b|NYAP3|PPP1R107	myosin XVI	protein-coding
ChIPseq_HumanGW15_fragmented_peak_4265	chr3	113253723	113254595	#ERROR!	149	NA	intron (NM_001301861, intron 4 of 19)	intron (NM_001301861, intron 4 of 19)	42043	NM_001301861	91653	Hs.591318	NM_033254	ENSG00000144857	BOC	CDON2	BOC cell adhesion associated, oncogene regulated	protein-coding
ChIPseq_HumanGW15_fragmented_peak_2370	chr15	92343909	92344228	#ERROR!	149	NA	Intergenic	Intergenic	-49813	NM_006011	8128	Hs.302341	NM_006011	ENSG00000140557	ST8SIA2	HsT19690|SIAT8-B|SIAT8B|ST8SIA-II|ST8SiaII|STX	ST8 alpha-N-acetyl-neuraminide alpha-2,8-sialyltransferase 2	protein-coding
ChIPseq_HumanGW15_fragmented_peak_309	chr1	154716099	154716325	#ERROR!	149	NA	intron (NM_170782, intron 5 of 7)	UCON78|DNA|DNA	-88215	NM_001365046	103	Hs.12341	NM_001111	ENSG00000160710	ADAR	ADAR1|AGS6|DRADA|DSH|DSRAD|G1P1|IFI-4|IFI4|K88DSRBP|P136	adenosine deaminase RNA specific	protein-coding
ChIPseq_HumanGW15_fragmented_peak_864	chr10	120963051	120963352	#ERROR!	149	NA	Intergenic	Intergenic	111839	NM_018117	55717	Hs.144447	NM_018117	ENSG00000120008	WDR11	BRWD2|DR11|HH14|SRI1|WDR15	WD repeat domain 11	protein-coding
ChIPseq_HumanGW15_fragmented_peak_5344	chr5	147669236	147669489	#ERROR!	149	NA	intron (NM_001282282, intron 1 of 20)	intron (NM_001282282, intron 1 of 20)	109368	NR_038902	153469	Hs.184323	NR_038902	ENSG00000280780	JAKMIP2-AS1	-	JAKMIP2 antisense RNA 1	ncRNA
ChIPseq_HumanGW15_fragmented_peak_3105	chr2	32824325	32824717	#ERROR!	148	NA	promoter-TSS (NR_027098)	promoter-TSS (NR_027098)	-912	NR_027098	285045	Hs.434660	NR_027097	ENSG00000230876	LINC00486	-	long intergenic non-protein coding RNA 486	ncRNA
ChIPseq_HumanGW15_fragmented_peak_5309	chr5	136128578	136128882	#ERROR!	148	NA	TTS (NR_026763)	TTS (NR_026763)	-4115	NM_001001419	4090	Hs.167700	NM_005903	ENSG00000113658	SMAD5	DWFC|JV5-1|MADH5	SMAD family member 5	protein-coding
ChIPseq_HumanGW15_fragmented_peak_5148	chr5	91632942	91633206	#ERROR!	148	NA	Intergenic	Intergenic	-249757	NR_138072	57561	Hs.24684	NM_020801	ENSG00000113369	ARRDC3	TLIMP	arrestin domain containing 3	protein-coding
ChIPseq_HumanGW15_fragmented_peak_4629	chr4	61933432	61933877	#ERROR!	148	NA	intron (NM_001322246, intron 12 of 25)	intron (NM_001322246, intron 12 of 25)	228111	NR_110595	101927186	Hs.723269	NR_110595		ADGRL3-AS1	LPHN3-AS1	adhesion G protein-coupled receptor L3 antisense RNA 1	ncRNA
ChIPseq_HumanGW15_fragmented_peak_348	chr1	167196218	167196510	#ERROR!	148	NA	promoter-TSS (NR_110811)	promoter-TSS (NR_110811)	-559	NR_110811	101928484	Hs.568496	NR_110811		LINC01363	RBSG4	long intergenic non-protein coding RNA 1363	ncRNA
ChIPseq_HumanGW15_fragmented_peak_2966	chr19	20999691	20999937	#ERROR!	148	NA	Intergenic	Intergenic	-20843	NM_025189	80264	Hs.729202	NM_025189	ENSG00000118620	ZNF430	-	zinc finger protein 430	protein-coding
ChIPseq_HumanGW15_fragmented_peak_5016	chr5	62043406	62043838	#ERROR!	148	NA	Intergenic	Intergenic	-262540	NM_001243953	3796	Hs.558351	NM_004520	ENSG00000068796	KIF2A	CDCBM3|HK2|KIF2	kinesin family member 2A	protein-coding
ChIPseq_HumanGW15_fragmented_peak_4764	chr4	124279809	124280009	#ERROR!	148	NA	Intergenic	Intergenic	278525	NR_110838	101927087	Hs.518966	NR_110838	ENSG00000261083	LINC02516	-	long intergenic non-protein coding RNA 2516	ncRNA
[truncated: 6,050 more rows]

## Sheet: Table S3
LOC101928254	-10.1741
LNCPRESS2	-10.1344
LOC100126447	-9.73931
CR1L	-9.23557
ZFP42	-9.07925
LINC00458	-8.84693
LINC01108	-8.52792
CTSE	-8.46448
LOC101927668	-8.17795
TECRL	-7.95517
DYNAP	-7.89861
[truncated: 612 more rows]

## Sheet: Table S4
Gene	logFC	logCPM	F	PValue	FDR	-log10
[truncated: 2,372 more rows]

[truncated: 3 more sheets: Table S5, Table S6, Table S7]
